# Supplementary material for: Diethyl 6,13-dioxo-5,7,12,13b,13c,14-hexa­hydro-6H,13H-5a,6a,12a,13a-tetra­azabenz[5,6]azuleno[2,1,8-ija]benz[f]azulene-13b,13c-dicarboxyl­ate 1,2-dichloro­ethane solvate
Source: Acta Crystallogr Sect E Struct Rep Online. 2009 Oct 17;65(Pt 11):o2746–7. doi: 10.1107/S1600536809041373 (PMC2970980; doi:10.1107/S1600536809041373)
Supplement: Supplementary file 1 [file e-65-o2746-sup1.cif]

##############################################################################
###                                                                        ###
###        Electronic paper (Acta Crystallographica Section E)             ###
###                                                                        ###
##############################################################################
#                                                                            #
# This CIF contains the data in a paper accepted for publication in Acta     #
# Crystallographica Section E. It conforms to the requirements of Notes      #
# for Authors for Section E, and has been peer reviewed under the auspices   #
# of the IUCr Commission on Journals.                                        #
#                                                                            #
# Full details of the Crystallographic Information File format               #
# are given in the paper "The Crystallographic Information File (CIF):       #
# a New Standard Archive File for Crystallography" by S. R. Hall, F. H.      #
# Allen and I. D. Brown [Acta Cryst. (1991), A47, 655-685].                  #
#                                                                            #
# The current version of the core CIF dictionary is obtainable from          #
# ftp://ftp.iucr.org/pub/cif_core.dic. The current version number is 2.4.    #
#                                                                            #
# Software is freely available for graphical display of the structure(s) in  #
# this CIF.  For information consult the CIF home page http://www.iucr.org/  #
# cif/home.html                                                              #
#                                                                            #
# This file may be used for bona fide research purposes within the           #
# scientific community so long as proper attribution is given to the journal # 
# article from which it was obtained.                                        #
#                                                                            #
##############################################################################
                                             
data_I
_audit_creation_method     SHELXL-97
_chemical_name_systematic
;
Diethyl
6,13-dioxo-5,7,12,13b,13c,14-hexahydro-6<i>H</i>,13<i>H</i>-5a,6a,12a,13a-
tetraazabenz[5,6]azuleno[2,1,8-<i>ija</i>]benz[<i>f</i>]azulene-13b,13c-
dicarboxylate 1,2-dichloroethane solvate
;
_chemical_name_common     ?
_chemical_formula_moiety     'C26 H26 N4 O6, C2 H4 Cl2'
_chemical_formula_sum     'C28 H30 Cl2 N4 O6'
_chemical_formula_iupac     'C26 H26 N4 O6, C2 H4 Cl2'
_chemical_formula_weight     589.46
_chemical_melting_point     ?
_symmetry_cell_setting     Triclinic
_symmetry_space_group_name_H-M     'P -1'
_symmetry_space_group_name_Hall     '-P 1'
loop_
    _symmetry_equiv_pos_as_xyz
    'x, y, z'
    '-x, -y, -z'
_cell_length_a     8.9468(10)
_cell_length_b     11.1544(13)
_cell_length_c     15.6260(18)
_cell_angle_alpha     69.257(2)
_cell_angle_beta     82.688(2)
_cell_angle_gamma     76.892(2)
_cell_volume     1418.5(3)
_cell_formula_units_Z     2
_cell_measurement_reflns_used     5260
_cell_measurement_theta_min     2.34
_cell_measurement_theta_max     26.07
_cell_measurement_temperature     292(2)
_exptl_crystal_description     block
_exptl_crystal_colour     colorless
_exptl_crystal_size_max     0.30
_exptl_crystal_size_mid     0.20
_exptl_crystal_size_min     0.10
_exptl_crystal_density_diffrn     1.380
_exptl_crystal_density_meas     ?
_exptl_crystal_density_method     'not measured'
_exptl_crystal_F_000     616
_exptl_absorpt_coefficient_mu     0.278
_exptl_absorpt_correction_type     none
_exptl_absorpt_process_details     ?
_exptl_absorpt_correction_T_min     ?
_exptl_absorpt_correction_T_max     ?
_exptl_special_details
;
;
_diffrn_ambient_temperature     292(2)
_diffrn_radiation_type     MoK\a
_diffrn_radiation_wavelength     0.71073
_diffrn_radiation_source     'fine-focus sealed tube'
_diffrn_radiation_monochromator     graphite
_diffrn_measurement_device_type     'Bruker SMART CCD area-detector'
_diffrn_measurement_method     '\f and \w'
_diffrn_detector_area_resol_mean     ?
_diffrn_reflns_number     10171
_diffrn_reflns_av_R_equivalents     0.0203
_diffrn_reflns_av_sigmaI/netI     0.0299
_diffrn_reflns_theta_min     1.99
_diffrn_reflns_theta_max     25.00
_diffrn_reflns_theta_full     25.00
_diffrn_measured_fraction_theta_max     0.989
_diffrn_measured_fraction_theta_full     0.989
_diffrn_reflns_limit_h_min     -10
_diffrn_reflns_limit_h_max     10
_diffrn_reflns_limit_k_min     -13
_diffrn_reflns_limit_k_max     13
_diffrn_reflns_limit_l_min     -18
_diffrn_reflns_limit_l_max     18
_diffrn_standards_number     0
_diffrn_standards_interval_count     0
_diffrn_standards_interval_time     0
_diffrn_standards_decay_%     0
_refine_special_details
;
Refinement of <i>F</i>^2^ against ALL reflections. The weighted <i>R</i>-factor
<i>wR</i> and goodness of fit <i>S</i> are based on <i>F</i>^2^, conventional
<i>R</i>-factors <i>R</i> are based on <i>F</i>, with <i>F</i> set to zero for
negative <i>F</i>^2^. The threshold expression of <i>F</i>^2^ >
\s(<i>F</i>^2^) is used only for calculating <i>R</i>-factors(gt) <i>etc</i>.
and is not relevant to the choice of reflections for refinement.
<i>R</i>-factors based on <i>F</i>^2^ are statistically about twice as large
as those based on <i>F</i>, and <i>R</i>- factors based on ALL data will be
even larger.
;
_reflns_number_total     4947
_reflns_number_gt     4056
_reflns_threshold_expression     I>2\s(I)
_refine_ls_structure_factor_coef     Fsqd
_refine_ls_matrix_type     full
_refine_ls_R_factor_all     0.0734
_refine_ls_R_factor_gt     0.0632
_refine_ls_wR_factor_gt     0.1775
_refine_ls_wR_factor_ref     0.1881
_refine_ls_goodness_of_fit_ref     1.039
_refine_ls_restrained_S_all     1.047
_refine_ls_number_reflns     4947
_refine_ls_number_parameters     383
_refine_ls_number_restraints     28
_refine_ls_hydrogen_treatment     constr
_refine_ls_weighting_scheme     calc
_refine_ls_weighting_details
         'calc w=1/[\s^2^(Fo^2^)+(0.1032P)^2^+0.8923P] where P=(Fo^2^+2Fc^2^)/3'
_atom_sites_solution_hydrogens     geom
_atom_sites_solution_primary     direct
_atom_sites_solution_secondary     difmap
_refine_ls_shift/su_max     0.001
_refine_ls_shift/su_mean     0.000
_refine_diff_density_max     0.692
_refine_diff_density_min     -0.641
_refine_ls_extinction_method     none
_refine_ls_extinction_coef     ?
loop_
    _atom_type_symbol
    _atom_type_description
    _atom_type_scat_dispersion_real
    _atom_type_scat_dispersion_imag
    _atom_type_scat_source
    'C' 'C' 0.0033 0.0016
                         'International Tables Vol C Tables 4.2.6.8 and 6.1.1.4'
    'H' 'H' 0.0000 0.0000
                         'International Tables Vol C Tables 4.2.6.8 and 6.1.1.4'
    'N' 'N' 0.0061 0.0033
                         'International Tables Vol C Tables 4.2.6.8 and 6.1.1.4'
    'O' 'O' 0.0106 0.0060
                         'International Tables Vol C Tables 4.2.6.8 and 6.1.1.4'
    'Cl' 'Cl' 0.1484 0.1585
                         'International Tables Vol C Tables 4.2.6.8 and 6.1.1.4'
_computing_data_collection     'SMART (Bruker, 2001)'
_computing_cell_refinement     'SAINT (Bruker, 2001)'
_computing_data_reduction     'SAINT (Bruker, 2001)'
_computing_structure_solution     'SHELXS97 (Sheldrick, 2008)'
_computing_structure_refinement     'SHELXL97 (Sheldrick, 2008)'
_computing_molecular_graphics     'SHELXTL (Sheldrick, 2008)'
_computing_publication_material     'SHELXTL (Sheldrick, 2008)'
loop_
    _atom_site_type_symbol
    _atom_site_label
    _atom_site_fract_x
    _atom_site_fract_y
    _atom_site_fract_z
    _atom_site_U_iso_or_equiv
    _atom_site_adp_type
    _atom_site_calc_flag
    _atom_site_refinement_flags
    _atom_site_occupancy
    _atom_site_disorder_assembly
    _atom_site_disorder_group
    C C1 0.3563(3) 0.4517(3) 0.43467(17) 0.0419(6) Uani d . 1 . .
    C C2 0.4101(3) 0.3329(3) 0.5006(2) 0.0527(7) Uani d . 1 . .
    H H2 0.3424 0.2944 0.5472 0.063 Uiso calc R 1 . .
    C C3 0.5627(4) 0.2702(3) 0.4988(2) 0.0585(8) Uani d . 1 . .
    H H3 0.5962 0.1900 0.5434 0.070 Uiso calc R 1 . .
    C C4 0.6644(3) 0.3268(3) 0.4308(2) 0.0558(8) Uani d . 1 . .
    H H4 0.7670 0.2856 0.4294 0.067 Uiso calc R 1 . .
    C C5 0.6127(3) 0.4452(3) 0.3650(2) 0.0489(7) Uani d . 1 . .
    H H5 0.6816 0.4833 0.3191 0.059 Uiso calc R 1 . .
    C C6 0.4600(3) 0.5090(3) 0.36552(18) 0.0418(6) Uani d . 1 . .
    C C7 0.4116(3) 0.6394(3) 0.29185(19) 0.0477(7) Uani d . 1 . .
    H H7A 0.3833 0.7071 0.3197 0.057 Uiso calc R 1 . .
    H H7B 0.4982 0.6589 0.2487 0.057 Uiso calc R 1 . .
    C C8 0.1895(3) 0.5177(3) 0.44266(18) 0.0453(6) Uani d . 1 . .
    H H8A 0.1394 0.4605 0.4949 0.054 Uiso calc R 1 . .
    H H8B 0.1866 0.5974 0.4552 0.054 Uiso calc R 1 . .
    C C9 0.2946(3) 0.6387(2) 0.15541(18) 0.0398(6) Uani d . 1 . .
    C C10 0.0566(3) 0.4531(2) 0.34105(17) 0.0372(6) Uani d . 1 . .
    C C11 0.1265(3) 0.6567(2) 0.27998(17) 0.0378(6) Uani d . 1 . .
    C C12 0.0736(3) 0.7930(3) 0.2899(2) 0.0508(7) Uani d . 1 A .
    C C14 -0.0459(15) 0.9472(8) 0.4212(6) 0.128(4) Uani d PDU 0.702(14) A 1
    H H14A -0.0458 0.8751 0.4776 0.192 Uiso calc PR 0.702(14) A 1
    H H14B -0.0985 1.0265 0.4314 0.192 Uiso calc PR 0.702(14) A 1
    H H14C 0.0581 0.9543 0.3994 0.192 Uiso calc PR 0.702(14) A 1
    C C13 -0.1260(11) 0.9249(6) 0.3514(6) 0.095(3) Uani d PDU 0.702(14) A 1
    H H13A -0.2332 0.9230 0.3705 0.114 Uiso calc PR 0.702(14) A 1
    H H13B -0.1203 0.9933 0.2925 0.114 Uiso calc PR 0.702(14) A 1
    C C15 0.0392(3) 0.6362(2) 0.20652(16) 0.0368(5) Uani d . 1 . .
    C C16 -0.1181(3) 0.7301(3) 0.18476(19) 0.0444(6) Uani d . 1 . .
    C C17 -0.2468(4) 0.9420(3) 0.1062(3) 0.0680(9) Uani d . 1 . .
    H H17A -0.3236 0.9100 0.0863 0.082 Uiso calc R 1 . .
    H H17B -0.2870 0.9616 0.1614 0.082 Uiso calc R 1 . .
    C C18 -0.2110(6) 1.0594(4) 0.0345(3) 0.0979(15) Uani d . 1 . .
    H H18A -0.1399 1.0935 0.0562 0.147 Uiso calc R 1 . .
    H H18B -0.3036 1.1239 0.0187 0.147 Uiso calc R 1 . .
    H H18C -0.1658 1.0379 -0.0187 0.147 Uiso calc R 1 . .
    C C19 -0.0402(3) 0.4324(3) 0.20547(18) 0.0429(6) Uani d . 1 . .
    H H19A -0.1262 0.4892 0.1699 0.052 Uiso calc R 1 . .
    H H19B -0.0778 0.3591 0.2512 0.052 Uiso calc R 1 . .
    C C20 0.1259(3) 0.6119(3) 0.05267(17) 0.0428(6) Uani d . 1 . .
    H H20A 0.1919 0.6513 0.0009 0.051 Uiso calc R 1 . .
    H H20B 0.0205 0.6467 0.0350 0.051 Uiso calc R 1 . .
    C C21 0.0802(3) 0.3813(3) 0.14224(17) 0.0419(6) Uani d . 1 . .
    C C22 0.1590(3) 0.4658(3) 0.07154(17) 0.0406(6) Uani d . 1 . .
    C C23 0.2683(3) 0.4133(3) 0.01628(19) 0.0493(7) Uani d . 1 . .
    H H23 0.3224 0.4681 -0.0301 0.059 Uiso calc R 1 . .
    C C24 0.2981(4) 0.2818(3) 0.0286(2) 0.0550(7) Uani d . 1 . .
    H H24 0.3710 0.2487 -0.0095 0.066 Uiso calc R 1 . .
    C C25 0.2200(4) 0.1994(3) 0.0975(2) 0.0572(8) Uani d . 1 . .
    H H25 0.2394 0.1106 0.1059 0.069 Uiso calc R 1 . .
    C C26 0.1127(3) 0.2490(3) 0.1541(2) 0.0497(7) Uani d . 1 . .
    H H26 0.0611 0.1927 0.2011 0.060 Uiso calc R 1 . .
    C C27 0.4248(6) 0.1793(8) 0.3161(4) 0.130(2) Uani d . 1 . .
    H H27A 0.3189 0.2096 0.3335 0.156 Uiso calc R 1 . .
    H H27B 0.4875 0.1658 0.3663 0.156 Uiso calc R 1 . .
    C C28 0.4742(5) 0.2807(4) 0.2334(4) 0.0969(16) Uani d . 1 . .
    H H28A 0.4497 0.3640 0.2436 0.116 Uiso calc R 1 . .
    H H28B 0.4169 0.2891 0.1822 0.116 Uiso calc R 1 . .
    Cl Cl1 0.4405(2) 0.03136(15) 0.29818(12) 0.1337(6) Uani d . 1 . .
    Cl Cl2 0.67477(15) 0.24467(12) 0.20429(9) 0.0987(4) Uani d . 1 . .
    N N1 0.2825(2) 0.6424(2) 0.24224(15) 0.0421(5) Uani d . 1 . .
    N N2 0.1009(2) 0.5506(2) 0.36207(14) 0.0387(5) Uani d . 1 . .
    N N3 0.1477(2) 0.6518(2) 0.12931(13) 0.0373(5) Uani d . 1 . .
    N N4 0.0168(2) 0.5040(2) 0.25176(14) 0.0392(5) Uani d . 1 . .
    O O1 0.4116(2) 0.6274(2) 0.10852(13) 0.0527(5) Uani d . 1 . .
    O O2 0.0510(2) 0.34424(19) 0.39298(13) 0.0516(5) Uani d . 1 . .
    O O3 0.1344(3) 0.8818(2) 0.2469(2) 0.0853(8) Uani d . 1 . .
    O O4 -0.0449(3) 0.7988(2) 0.3460(2) 0.0856(8) Uani d D 1 . .
    O O5 -0.2343(3) 0.7010(3) 0.2211(2) 0.0865(9) Uani d . 1 . .
    O O6 -0.1047(2) 0.84312(19) 0.12437(15) 0.0582(6) Uani d . 1 . .
    C C14' -0.178(2) 0.9307(14) 0.4359(10) 0.083(6) Uani d PDU 0.298(14) A 2
    H H14D -0.2692 0.9053 0.4272 0.125 Uiso calc PR 0.298(14) A 2
    H H14E -0.2036 1.0188 0.4364 0.125 Uiso calc PR 0.298(14) A 2
    H H14F -0.1368 0.8732 0.4933 0.125 Uiso calc PR 0.298(14) A 2
    C C13' -0.062(3) 0.9224(17) 0.3593(19) 0.109(9) Uani d PDU 0.298(14) A 2
    H H13C -0.0937 0.9929 0.3033 0.131 Uiso calc PR 0.298(14) A 2
    H H13D 0.0366 0.9318 0.3737 0.131 Uiso calc PR 0.298(14) A 2
loop_
    _atom_site_aniso_label
    _atom_site_aniso_U_11
    _atom_site_aniso_U_22
    _atom_site_aniso_U_33
    _atom_site_aniso_U_12
    _atom_site_aniso_U_13
    _atom_site_aniso_U_23
    C1 0.0371(13) 0.0563(16) 0.0361(13) -0.0142(11) -0.0003(10) -0.0176(12)
    C2 0.0476(16) 0.0627(18) 0.0445(15) -0.0184(13) -0.0048(12) -0.0086(13)
    C3 0.0564(19) 0.0537(17) 0.0596(18) -0.0080(14) -0.0156(15) -0.0096(14)
    C4 0.0385(15) 0.0658(19) 0.068(2) -0.0054(13) -0.0085(14) -0.0292(16)
    C5 0.0338(14) 0.0666(18) 0.0494(16) -0.0145(12) 0.0019(12) -0.0218(14)
    C6 0.0354(13) 0.0540(15) 0.0411(14) -0.0148(11) -0.0013(11) -0.0187(12)
    C7 0.0353(14) 0.0592(17) 0.0485(15) -0.0192(12) -0.0022(11) -0.0118(13)
    C8 0.0372(14) 0.0653(17) 0.0349(13) -0.0139(12) 0.0024(11) -0.0176(12)
    C9 0.0352(13) 0.0367(13) 0.0410(14) -0.0095(10) 0.0016(11) -0.0049(10)
    C10 0.0270(12) 0.0450(14) 0.0365(13) -0.0094(10) 0.0044(10) -0.0105(11)
    C11 0.0305(12) 0.0421(13) 0.0402(13) -0.0094(10) 0.0005(10) -0.0123(11)
    C12 0.0506(17) 0.0498(16) 0.0552(17) -0.0114(13) -0.0061(14) -0.0194(14)
    C14 0.196(11) 0.081(5) 0.103(6) 0.005(6) -0.015(6) -0.044(4)
    C13 0.089(5) 0.063(4) 0.115(5) 0.019(3) 0.020(4) -0.036(3)
    C15 0.0323(12) 0.0401(13) 0.0359(13) -0.0097(10) 0.0002(10) -0.0094(10)
    C16 0.0347(14) 0.0491(15) 0.0466(15) -0.0094(11) -0.0008(11) -0.0125(12)
    C17 0.0547(19) 0.0559(19) 0.076(2) 0.0096(15) -0.0052(16) -0.0134(16)
    C18 0.099(3) 0.054(2) 0.103(3) 0.013(2) 0.000(3) 0.000(2)
    C19 0.0405(14) 0.0486(15) 0.0423(14) -0.0183(11) 0.0012(11) -0.0136(12)
    C20 0.0441(14) 0.0478(15) 0.0330(13) -0.0109(11) -0.0008(11) -0.0085(11)
    C21 0.0398(14) 0.0502(15) 0.0383(13) -0.0132(11) -0.0062(11) -0.0140(11)
    C22 0.0378(13) 0.0494(15) 0.0353(13) -0.0096(11) -0.0032(10) -0.0140(11)
    C23 0.0454(15) 0.0612(18) 0.0432(15) -0.0137(13) 0.0013(12) -0.0189(13)
    C24 0.0495(17) 0.0634(19) 0.0596(18) -0.0066(14) 0.0005(14) -0.0337(15)
    C25 0.0621(19) 0.0514(17) 0.0642(19) -0.0075(14) -0.0086(15) -0.0272(15)
    C26 0.0543(17) 0.0487(16) 0.0494(16) -0.0181(13) -0.0049(13) -0.0146(13)
    C27 0.073(3) 0.229(8) 0.118(4) -0.017(4) 0.000(3) -0.105(5)
    C28 0.089(3) 0.066(2) 0.145(4) 0.007(2) -0.055(3) -0.044(3)
    Cl1 0.1401(13) 0.1025(10) 0.1312(12) -0.0443(9) -0.0254(10) 0.0126(8)
    Cl2 0.1068(9) 0.0891(8) 0.1020(8) -0.0310(6) 0.0009(7) -0.0292(6)
    N1 0.0317(11) 0.0554(13) 0.0394(12) -0.0153(9) 0.0016(9) -0.0134(10)
    N2 0.0312(11) 0.0488(12) 0.0351(11) -0.0116(9) 0.0020(8) -0.0119(9)
    N3 0.0331(11) 0.0408(11) 0.0344(11) -0.0087(8) 0.0027(8) -0.0090(9)
    N4 0.0401(11) 0.0413(11) 0.0369(11) -0.0146(9) 0.0001(9) -0.0107(9)
    O1 0.0362(10) 0.0659(13) 0.0494(11) -0.0124(9) 0.0105(9) -0.0143(9)
    O2 0.0540(12) 0.0500(11) 0.0436(11) -0.0175(9) -0.0005(9) -0.0034(9)
    O3 0.106(2) 0.0513(14) 0.101(2) -0.0313(14) 0.0131(17) -0.0258(14)
    O4 0.0864(18) 0.0585(14) 0.101(2) -0.0014(13) 0.0328(16) -0.0346(14)
    O5 0.0343(12) 0.0731(16) 0.119(2) -0.0072(10) 0.0087(13) 0.0011(15)
    O6 0.0463(11) 0.0451(11) 0.0637(13) 0.0029(9) 0.0031(9) -0.0041(10)
    C14' 0.103(11) 0.060(7) 0.082(9) 0.005(7) -0.001(8) -0.031(6)
    C13' 0.102(12) 0.102(11) 0.117(12) -0.003(8) 0.006(9) -0.044(8)
_geom_special_details
;
All e.s.d.'s (except the e.s.d. in the dihedral angle between two l.s. planes)
are estimated using the full covariance matrix. The cell e.s.d.'s are taken
into account individually in the estimation of e.s.d.'s in distances, angles
and torsion angles; correlations between e.s.d.'s in cell parameters are only
used when they are defined by crystal symmetry. An approximate (isotropic)
treatment of cell e.s.d.'s is used for estimating e.s.d.'s involving l.s.
planes.
;
loop_
    _geom_bond_atom_site_label_1
    _geom_bond_atom_site_label_2
    _geom_bond_site_symmetry_2
    _geom_bond_distance
    _geom_bond_publ_flag
    C1 C2 . 1.385(4) ?
    C1 C6 . 1.401(4) ?
    C1 C8 . 1.518(4) ?
    C2 C3 . 1.388(4) ?
    C2 H2 . 0.9300 ?
    C3 C4 . 1.377(5) ?
    C3 H3 . 0.9300 ?
    C4 C5 . 1.377(4) ?
    C4 H4 . 0.9300 ?
    C5 C6 . 1.391(4) ?
    C5 H5 . 0.9300 ?
    C6 C7 . 1.511(4) ?
    C7 N1 . 1.459(3) ?
    C7 H7A . 0.9700 ?
    C7 H7B . 0.9700 ?
    C8 N2 . 1.464(3) ?
    C8 H8A . 0.9700 ?
    C8 H8B . 0.9700 ?
    C9 O1 . 1.208(3) ?
    C9 N1 . 1.362(3) ?
    C9 N3 . 1.386(3) ?
    C10 O2 . 1.206(3) ?
    C10 N4 . 1.367(3) ?
    C10 N2 . 1.389(3) ?
    C11 N2 . 1.439(3) ?
    C11 N1 . 1.441(3) ?
    C11 C12 . 1.543(4) ?
    C11 C15 . 1.573(3) ?
    C12 O3 . 1.186(4) ?
    C12 O4 . 1.292(4) ?
    C14 C13 . 1.496(8) ?
    C14 H14A . 0.9600 ?
    C14 H14B . 0.9600 ?
    C14 H14C . 0.9600 ?
    C13 O4 . 1.455(5) ?
    C13 H13A . 0.9700 ?
    C13 H13B . 0.9700 ?
    C15 N3 . 1.435(3) ?
    C15 N4 . 1.440(3) ?
    C15 C16 . 1.547(4) ?
    C16 O5 . 1.175(3) ?
    C16 O6 . 1.300(3) ?
    C17 C18 . 1.460(5) ?
    C17 O6 . 1.465(4) ?
    C17 H17A . 0.9700 ?
    C17 H17B . 0.9700 ?
    C18 H18A . 0.9600 ?
    C18 H18B . 0.9600 ?
    C18 H18C . 0.9600 ?
    C19 N4 . 1.453(3) ?
    C19 C21 . 1.520(4) ?
    C19 H19A . 0.9700 ?
    C19 H19B . 0.9700 ?
    C20 N3 . 1.466(3) ?
    C20 C22 . 1.515(4) ?
    C20 H20A . 0.9700 ?
    C20 H20B . 0.9700 ?
    C21 C26 . 1.387(4) ?
    C21 C22 . 1.403(4) ?
    C22 C23 . 1.389(4) ?
    C23 C24 . 1.376(4) ?
    C23 H23 . 0.9300 ?
    C24 C25 . 1.375(5) ?
    C24 H24 . 0.9300 ?
    C25 C26 . 1.378(4) ?
    C25 H25 . 0.9300 ?
    C26 H26 . 0.9300 ?
    C27 C28 . 1.480(8) ?
    C27 Cl1 . 1.742(7) ?
    C27 H27A . 0.9700 ?
    C27 H27B . 0.9700 ?
    C28 Cl2 . 1.784(5) ?
    C28 H28A . 0.9700 ?
    C28 H28B . 0.9700 ?
    O4 C13' . 1.438(9) ?
    C14' C13' . 1.500(9) ?
    C14' H14D . 0.9600 ?
    C14' H14E . 0.9600 ?
    C14' H14F . 0.9600 ?
    C13' H13C . 0.9700 ?
    C13' H13D . 0.9700 ?
loop_
    _geom_angle_atom_site_label_1
    _geom_angle_atom_site_label_2
    _geom_angle_atom_site_label_3
    _geom_angle_site_symmetry_1
    _geom_angle_site_symmetry_3
    _geom_angle
    _geom_angle_publ_flag
    C2 C1 C6 . . 118.6(3) ?
    C2 C1 C8 . . 118.8(2) ?
    C6 C1 C8 . . 122.5(2) ?
    C1 C2 C3 . . 121.4(3) ?
    C1 C2 H2 . . 119.3 ?
    C3 C2 H2 . . 119.3 ?
    C4 C3 C2 . . 119.8(3) ?
    C4 C3 H3 . . 120.1 ?
    C2 C3 H3 . . 120.1 ?
    C3 C4 C5 . . 119.3(3) ?
    C3 C4 H4 . . 120.3 ?
    C5 C4 H4 . . 120.3 ?
    C4 C5 C6 . . 121.6(3) ?
    C4 C5 H5 . . 119.2 ?
    C6 C5 H5 . . 119.2 ?
    C5 C6 C1 . . 119.2(3) ?
    C5 C6 C7 . . 118.8(2) ?
    C1 C6 C7 . . 122.0(2) ?
    N1 C7 C6 . . 112.8(2) ?
    N1 C7 H7A . . 109.0 ?
    C6 C7 H7A . . 109.0 ?
    N1 C7 H7B . . 109.0 ?
    C6 C7 H7B . . 109.0 ?
    H7A C7 H7B . . 107.8 ?
    N2 C8 C1 . . 115.4(2) ?
    N2 C8 H8A . . 108.4 ?
    C1 C8 H8A . . 108.4 ?
    N2 C8 H8B . . 108.4 ?
    C1 C8 H8B . . 108.4 ?
    H8A C8 H8B . . 107.5 ?
    O1 C9 N1 . . 126.6(2) ?
    O1 C9 N3 . . 125.6(2) ?
    N1 C9 N3 . . 107.8(2) ?
    O2 C10 N4 . . 126.3(2) ?
    O2 C10 N2 . . 126.0(2) ?
    N4 C10 N2 . . 107.6(2) ?
    N2 C11 N1 . . 113.7(2) ?
    N2 C11 C12 . . 113.9(2) ?
    N1 C11 C12 . . 110.0(2) ?
    N2 C11 C15 . . 103.24(19) ?
    N1 C11 C15 . . 101.53(19) ?
    C12 C11 C15 . . 113.7(2) ?
    O3 C12 O4 . . 125.4(3) ?
    O3 C12 C11 . . 122.0(3) ?
    O4 C12 C11 . . 112.6(2) ?
    O4 C13 C14 . . 105.1(6) ?
    O4 C13 H13A . . 110.7 ?
    C14 C13 H13A . . 110.7 ?
    O4 C13 H13B . . 110.7 ?
    C14 C13 H13B . . 110.7 ?
    H13A C13 H13B . . 108.8 ?
    N3 C15 N4 . . 114.1(2) ?
    N3 C15 C16 . . 113.7(2) ?
    N4 C15 C16 . . 109.9(2) ?
    N3 C15 C11 . . 103.08(18) ?
    N4 C15 C11 . . 101.56(19) ?
    C16 C15 C11 . . 113.7(2) ?
    O5 C16 O6 . . 125.1(3) ?
    O5 C16 C15 . . 122.6(3) ?
    O6 C16 C15 . . 112.2(2) ?
    C18 C17 O6 . . 107.9(3) ?
    C18 C17 H17A . . 110.1 ?
    O6 C17 H17A . . 110.1 ?
    C18 C17 H17B . . 110.1 ?
    O6 C17 H17B . . 110.1 ?
    H17A C17 H17B . . 108.4 ?
    C17 C18 H18A . . 109.5 ?
    C17 C18 H18B . . 109.5 ?
    H18A C18 H18B . . 109.5 ?
    C17 C18 H18C . . 109.5 ?
    H18A C18 H18C . . 109.5 ?
    H18B C18 H18C . . 109.5 ?
    N4 C19 C21 . . 113.5(2) ?
    N4 C19 H19A . . 108.9 ?
    C21 C19 H19A . . 108.9 ?
    N4 C19 H19B . . 108.9 ?
    C21 C19 H19B . . 108.9 ?
    H19A C19 H19B . . 107.7 ?
    N3 C20 C22 . . 115.3(2) ?
    N3 C20 H20A . . 108.4 ?
    C22 C20 H20A . . 108.4 ?
    N3 C20 H20B . . 108.4 ?
    C22 C20 H20B . . 108.4 ?
    H20A C20 H20B . . 107.5 ?
    C26 C21 C22 . . 119.2(3) ?
    C26 C21 C19 . . 119.6(2) ?
    C22 C21 C19 . . 121.3(2) ?
    C23 C22 C21 . . 118.6(3) ?
    C23 C22 C20 . . 119.3(2) ?
    C21 C22 C20 . . 122.1(2) ?
    C24 C23 C22 . . 121.4(3) ?
    C24 C23 H23 . . 119.3 ?
    C22 C23 H23 . . 119.3 ?
    C25 C24 C23 . . 119.9(3) ?
    C25 C24 H24 . . 120.0 ?
    C23 C24 H24 . . 120.0 ?
    C24 C25 C26 . . 119.7(3) ?
    C24 C25 H25 . . 120.1 ?
    C26 C25 H25 . . 120.1 ?
    C25 C26 C21 . . 121.2(3) ?
    C25 C26 H26 . . 119.4 ?
    C21 C26 H26 . . 119.4 ?
    C28 C27 Cl1 . . 112.0(4) ?
    C28 C27 H27A . . 109.2 ?
    Cl1 C27 H27A . . 109.2 ?
    C28 C27 H27B . . 109.2 ?
    Cl1 C27 H27B . . 109.2 ?
    H27A C27 H27B . . 107.9 ?
    C27 C28 Cl2 . . 112.9(3) ?
    C27 C28 H28A . . 109.0 ?
    Cl2 C28 H28A . . 109.0 ?
    C27 C28 H28B . . 109.0 ?
    Cl2 C28 H28B . . 109.0 ?
    H28A C28 H28B . . 107.8 ?
    C9 N1 C11 . . 113.3(2) ?
    C9 N1 C7 . . 124.3(2) ?
    C11 N1 C7 . . 122.2(2) ?
    C10 N2 C11 . . 110.7(2) ?
    C10 N2 C8 . . 120.4(2) ?
    C11 N2 C8 . . 120.6(2) ?
    C9 N3 C15 . . 111.0(2) ?
    C9 N3 C20 . . 120.1(2) ?
    C15 N3 C20 . . 120.6(2) ?
    C10 N4 C15 . . 113.5(2) ?
    C10 N4 C19 . . 123.9(2) ?
    C15 N4 C19 . . 122.6(2) ?
    C12 O4 C13' . . 105.1(7) ?
    C12 O4 C13 . . 119.7(5) ?
    C13' O4 C13 . . 23.8(11) ?
    C16 O6 C17 . . 115.7(2) ?
    C13' C14' H14D . . 109.5 ?
    C13' C14' H14E . . 109.5 ?
    H14D C14' H14E . . 109.5 ?
    C13' C14' H14F . . 109.5 ?
    H14D C14' H14F . . 109.5 ?
    H14E C14' H14F . . 109.5 ?
    O4 C13' C14' . . 110.2(11) ?
    O4 C13' H13C . . 109.6 ?
    C14' C13' H13C . . 109.6 ?
    O4 C13' H13D . . 109.6 ?
    C14' C13' H13D . . 109.6 ?
    H13C C13' H13D . . 108.1 ?
loop_
    _geom_torsion_atom_site_label_1
    _geom_torsion_atom_site_label_2
    _geom_torsion_atom_site_label_3
    _geom_torsion_atom_site_label_4
    _geom_torsion_site_symmetry_1
    _geom_torsion_site_symmetry_2
    _geom_torsion_site_symmetry_3
    _geom_torsion_site_symmetry_4
    _geom_torsion
    _geom_torsion_publ_flag
    C6 C1 C2 C3 . . . . -0.6(4) ?
    C8 C1 C2 C3 . . . . -177.7(3) ?
    C1 C2 C3 C4 . . . . 0.7(5) ?
    C2 C3 C4 C5 . . . . -0.4(5) ?
    C3 C4 C5 C6 . . . . 0.1(5) ?
    C4 C5 C6 C1 . . . . 0.0(4) ?
    C4 C5 C6 C7 . . . . 179.3(3) ?
    C2 C1 C6 C5 . . . . 0.3(4) ?
    C8 C1 C6 C5 . . . . 177.2(2) ?
    C2 C1 C6 C7 . . . . -179.0(3) ?
    C8 C1 C6 C7 . . . . -2.0(4) ?
    C5 C6 C7 N1 . . . . 125.7(3) ?
    C1 C6 C7 N1 . . . . -55.0(4) ?
    C2 C1 C8 N2 . . . . -125.1(3) ?
    C6 C1 C8 N2 . . . . 57.9(4) ?
    N2 C11 C12 O3 . . . . 150.2(3) ?
    N1 C11 C12 O3 . . . . 21.2(4) ?
    C15 C11 C12 O3 . . . . -91.9(3) ?
    N2 C11 C12 O4 . . . . -32.4(3) ?
    N1 C11 C12 O4 . . . . -161.4(3) ?
    C15 C11 C12 O4 . . . . 85.6(3) ?
    N2 C11 C15 N3 . . . . -134.01(19) ?
    N1 C11 C15 N3 . . . . -16.0(2) ?
    C12 C11 C15 N3 . . . . 102.1(2) ?
    N2 C11 C15 N4 . . . . -15.6(2) ?
    N1 C11 C15 N4 . . . . 102.4(2) ?
    C12 C11 C15 N4 . . . . -139.5(2) ?
    N2 C11 C15 C16 . . . . 102.4(2) ?
    N1 C11 C15 C16 . . . . -139.6(2) ?
    C12 C11 C15 C16 . . . . -21.5(3) ?
    N3 C15 C16 O5 . . . . 147.3(3) ?
    N4 C15 C16 O5 . . . . 18.0(4) ?
    C11 C15 C16 O5 . . . . -95.1(3) ?
    N3 C15 C16 O6 . . . . -34.2(3) ?
    N4 C15 C16 O6 . . . . -163.5(2) ?
    C11 C15 C16 O6 . . . . 83.4(3) ?
    N4 C19 C21 C26 . . . . 124.3(3) ?
    N4 C19 C21 C22 . . . . -56.0(3) ?
    C26 C21 C22 C23 . . . . -0.7(4) ?
    C19 C21 C22 C23 . . . . 179.7(2) ?
    C26 C21 C22 C20 . . . . 178.0(2) ?
    C19 C21 C22 C20 . . . . -1.6(4) ?
    N3 C20 C22 C23 . . . . -122.5(3) ?
    N3 C20 C22 C21 . . . . 58.8(3) ?
    C21 C22 C23 C24 . . . . 1.2(4) ?
    C20 C22 C23 C24 . . . . -177.6(3) ?
    C22 C23 C24 C25 . . . . -0.7(4) ?
    C23 C24 C25 C26 . . . . -0.4(5) ?
    C24 C25 C26 C21 . . . . 0.8(4) ?
    C22 C21 C26 C25 . . . . -0.3(4) ?
    C19 C21 C26 C25 . . . . 179.3(3) ?
    Cl1 C27 C28 Cl2 . . . . -66.8(4) ?
    O1 C9 N1 C11 . . . . -180.0(2) ?
    N3 C9 N1 C11 . . . . 0.7(3) ?
    O1 C9 N1 C7 . . . . 3.2(4) ?
    N3 C9 N1 C7 . . . . -176.2(2) ?
    N2 C11 N1 C9 . . . . 120.0(2) ?
    C12 C11 N1 C9 . . . . -110.9(2) ?
    C15 C11 N1 C9 . . . . 9.8(3) ?
    N2 C11 N1 C7 . . . . -63.1(3) ?
    C12 C11 N1 C7 . . . . 66.1(3) ?
    C15 C11 N1 C7 . . . . -173.2(2) ?
    C6 C7 N1 C9 . . . . -105.6(3) ?
    C6 C7 N1 C11 . . . . 77.8(3) ?
    O2 C10 N2 C11 . . . . 167.3(2) ?
    N4 C10 N2 C11 . . . . -14.3(3) ?
    O2 C10 N2 C8 . . . . 18.7(4) ?
    N4 C10 N2 C8 . . . . -162.9(2) ?
    N1 C11 N2 C10 . . . . -90.4(2) ?
    C12 C11 N2 C10 . . . . 142.5(2) ?
    C15 C11 N2 C10 . . . . 18.7(2) ?
    N1 C11 N2 C8 . . . . 58.1(3) ?
    C12 C11 N2 C8 . . . . -69.0(3) ?
    C15 C11 N2 C8 . . . . 167.2(2) ?
    C1 C8 N2 C10 . . . . 72.8(3) ?
    C1 C8 N2 C11 . . . . -72.7(3) ?
    O1 C9 N3 C15 . . . . 168.2(2) ?
    N1 C9 N3 C15 . . . . -12.5(3) ?
    O1 C9 N3 C20 . . . . 19.6(4) ?
    N1 C9 N3 C20 . . . . -161.1(2) ?
    N4 C15 N3 C9 . . . . -91.4(2) ?
    C16 C15 N3 C9 . . . . 141.5(2) ?
    C11 C15 N3 C9 . . . . 17.9(3) ?
    N4 C15 N3 C20 . . . . 57.1(3) ?
    C16 C15 N3 C20 . . . . -70.1(3) ?
    C11 C15 N3 C20 . . . . 166.3(2) ?
    C22 C20 N3 C9 . . . . 71.6(3) ?
    C22 C20 N3 C15 . . . . -74.0(3) ?
    O2 C10 N4 C15 . . . . -178.7(2) ?
    N2 C10 N4 C15 . . . . 2.9(3) ?
    O2 C10 N4 C19 . . . . 0.3(4) ?
    N2 C10 N4 C19 . . . . -178.1(2) ?
    N3 C15 N4 C10 . . . . 118.4(2) ?
    C16 C15 N4 C10 . . . . -112.5(2) ?
    C11 C15 N4 C10 . . . . 8.3(3) ?
    N3 C15 N4 C19 . . . . -60.6(3) ?
    C16 C15 N4 C19 . . . . 68.5(3) ?
    C11 C15 N4 C19 . . . . -170.8(2) ?
    C21 C19 N4 C10 . . . . -102.0(3) ?
    C21 C19 N4 C15 . . . . 76.9(3) ?
    O3 C12 O4 C13' . . . . -12.5(15) ?
    C11 C12 O4 C13' . . . . 170.2(14) ?
    O3 C12 O4 C13 . . . . 8.0(7) ?
    C11 C12 O4 C13 . . . . -169.3(5) ?
    C14 C13 O4 C12 . . . . -88.2(9) ?
    C14 C13 O4 C13' . . . . -32(3) ?
    O5 C16 O6 C17 . . . . 4.0(5) ?
    C15 C16 O6 C17 . . . . -174.5(3) ?
    C18 C17 O6 C16 . . . . -177.6(3) ?
    C12 O4 C13' C14' . . . . -170.1(18) ?
    C13 O4 C13' C14' . . . . 58.7(18) ?
loop_
    _geom_hbond_atom_site_label_D
    _geom_hbond_atom_site_label_H
    _geom_hbond_atom_site_label_A
    _geom_hbond_site_symmetry_A
    _geom_hbond_distance_DH
    _geom_hbond_distance_HA
    _geom_hbond_distance_DA
    _geom_hbond_angle_DHA
    C28 H28B Cg2 . 0.97 2.55 3.476(3) 160
    C5 H5 O5 1_655 0.93 2.59 3.393(4) 145
    C7 H7B O5 1_655 0.97 2.50 3.359(3) 148
    C14 H14A O2 2_566 0.96 2.57 3.514(9) 168
    C14' H14F O2 2_566 0.96 2.47 3.351(6) 153
data_global
_journal_data_validation_number     ?
_journal_date_recd_electronic     2009-10-04
_journal_date_accepted     2009-10-10
_journal_name_full     'Acta Crystallographica, Section E'
_journal_year     2009
_journal_volume     65
_journal_issue     11
_journal_page_first     o2746
_journal_page_last     o2747
_journal_paper_category     QO
_journal_coeditor_code     GK2232
_publ_contact_author_name     'Dr. Wang, Zhi-guo'
_publ_contact_author_address
;
School of Chemical and Materials Engineering
Huangshi Institute of Technology
Huangshi  435003
P. R. China
;
_publ_contact_author_email     chwangzg@hsit.edu.cn
_publ_contact_author_fax     '86 714 6368353'
_publ_contact_author_phone     '86 714 6368353'
_publ_section_title
;
Diethyl
6,13-dioxo-5,7,12,13b,13c,14-hexahydro-6<i>H</i>,13<i>H</i>-5a,6a,12a,13a-\
tetraazabenz[5,6]azuleno[2,1,8-<i>ija</i>]benz[<i>f</i>]azulene-13b,13c-\
dicarboxylate 1,2-dichloroethane solvate
;
loop_
    _publ_author_name
    _publ_author_address
    'Hong-Xia Liu'
;
School of Environmental Science and Engineering
Huangshi Institute of Technology
Huangshi 435003
People's Republic of China
;
    'Zhi-Guo Wang'
;
School of Chemical and Materials Engineering
Huangshi Institute of Technology
Huangshi 435003
People's Republic of China
;
_publ_section_synopsis     .
