# Supplementary material for: Diethyl 6,13-dioxo-5,7,12,13b,13c,14-hexa­hydro-6H,13H-5a,6a,12a,13a-tetra­azabenz[5,6]azuleno[2,1,8-ija]benz[f]azulene-13b,13c-dicarboxyl­ate 1,2-dichloro­ethane solvate
Source: Acta Crystallogr Sect E Struct Rep Online. 2009 Oct 17;65(Pt 11):o2746–7. doi: 10.1107/S1600536809041373 (PMC2970980; doi:10.1107/S1600536809041373)
Supplement: Supplementary file 2 [file e-65-o2746-Isup2.hkl]

# 
# h,k,l, Fc-squared, Fo-squared, sigma(Fo-squared) and status flag 
# 
data_I
_shelx_title ' 051031bm in P-1' 
_shelx_refln_list_code          4 
_shelx_F_calc_maximum      161.82 
_exptl_crystal_F_000       616.00 
_reflns_d_resolution_high  0.8407 
 
loop_ 
 _symmetry_equiv_pos_as_xyz 
 'x, y, z' 
 '-x, -y, -z' 
 
_cell_length_a     8.9468 
_cell_length_b    11.1544 
_cell_length_c    15.6260 
_cell_angle_alpha  69.257 
_cell_angle_beta   82.688 
_cell_angle_gamma  76.892 
 
_shelx_F_squared_multiplier     1.000 
 
loop_ 
 _refln_index_h 
 _refln_index_k 
 _refln_index_l 
 _refln_F_squared_calc 
 _refln_F_squared_meas 
 _refln_F_squared_sigma 
 _refln_observed_status 
   1   0   0     2786.98     2863.35     43.98 o 
   2   0   0      788.67      924.72     16.12 o 
   3   0   0       22.48       30.21      1.51 o 
   4   0   0      933.79      986.47     15.82 o 
   5   0   0      242.56      253.44      5.06 o 
   6   0   0      454.85      408.90     10.55 o 
   7   0   0      123.52      118.57      5.24 o 
   8   0   0        7.89       10.62      1.92 o 
   9   0   0        1.79        6.03      2.27 o 
  10   0   0        0.63        3.31      2.37 o 
 -10   1   0        0.10       -1.19      1.77 o 
  -9   1   0       72.71       66.22      4.04 o 
  -8   1   0       52.85       61.06      3.70 o 
  -7   1   0      180.39      162.98      5.83 o 
  -6   1   0       20.82       19.60      2.02 o 
  -5   1   0      600.81      601.32     13.56 o 
  -4   1   0       58.10       85.84      2.24 o 
  -3   1   0      789.65      913.54     14.57 o 
  -2   1   0      604.28      570.04      9.19 o 
  -1   1   0     1163.32     1147.57     17.62 o 
   0   1   0    10316.02     9728.08    176.71 o 
   1   1   0      180.61      193.89      3.92 o 
   2   1   0     2793.87     3237.58     48.82 o 
   3   1   0     1192.01     1099.18     17.19 o 
   4   1   0      237.71      270.89      5.09 o 
   5   1   0     1027.97     1123.22     18.10 o 
   6   1   0      164.16      144.60      3.53 o 
   7   1   0       30.28       25.15      2.28 o 
   8   1   0      107.31      100.08     10.31 o 
   9   1   0       33.14       46.31      4.90 o 
  10   1   0        3.29        3.10      2.37 o 
  -9   2   0       25.22       32.78      3.32 o 
  -8   2   0       75.61       59.60      4.50 o 
  -7   2   0       20.84       12.12      4.45 o 
  -6   2   0       48.68       49.48      2.98 o 
  -5   2   0      317.86      316.28      6.19 o 
  -4   2   0        3.32        3.04      0.76 o 
  -3   2   0      104.06      102.40      2.48 o 
  -2   2   0      275.84      195.69      3.74 o 
  -1   2   0     4493.47     4824.84     72.72 o 
   0   2   0      167.76      210.44      4.35 o 
   1   2   0     1360.43     1329.84     20.44 o 
   2   2   0     1133.97     1111.97     20.61 o 
   3   2   0     3420.34     3545.08     53.73 o 
   4   2   0      325.78      402.08      7.03 o 
   5   2   0      556.01      530.92      9.19 o 
   6   2   0      295.22      361.10      6.89 o 
   7   2   0       19.70       27.32      1.56 o 
   8   2   0       78.32       72.43      5.30 o 
   9   2   0       34.92       32.13      4.16 o 
  10   2   0       94.03       90.68      6.79 o 
  -9   3   0        3.14        1.99      1.61 o 
  -8   3   0       11.34       17.08      2.53 o 
  -7   3   0      278.96      254.39      8.17 o 
  -6   3   0       39.24       37.91      2.93 o 
  -5   3   0        2.20        1.10      0.81 o 
  -4   3   0      252.69      246.72      5.08 o 
  -3   3   0       45.86       46.34      2.09 o 
  -2   3   0     1902.05     2057.92     31.84 o 
  -1   3   0     2856.20     2639.98     40.35 o 
   0   3   0     2278.93     2245.30     40.74 o 
   1   3   0     1154.84      992.95     15.59 o 
   2   3   0      891.26      858.36     16.37 o 
   3   3   0      199.54      185.86      4.49 o 
   4   3   0      105.65       97.21      2.31 o 
   5   3   0       10.86       12.42      0.95 o 
   6   3   0      255.54      230.28      5.91 o 
   7   3   0        9.22        6.17      1.15 o 
   8   3   0       35.70       34.58      4.04 o 
   9   3   0        5.14        3.86      2.27 o 
  10   3   0       37.89       35.48      4.74 o 
  -9   4   0       21.42       33.06      3.67 o 
  -8   4   0       11.83       11.80      2.28 o 
  -7   4   0      128.46      110.40      5.14 o 
  -6   4   0      110.54       86.63      4.26 o 
  -5   4   0      196.24      220.30      6.99 o 
  -4   4   0       82.72       78.12      2.46 o 
  -3   4   0       93.54       79.50      2.35 o 
  -2   4   0       13.64       18.62      1.49 o 
  -1   4   0      833.78      808.18     13.31 o 
   0   4   0       73.71       69.22      7.20 o 
   1   4   0      797.47      722.85     14.84 o 
   2   4   0      221.72      216.98      4.10 o 
   3   4   0       67.22       86.84      2.82 o 
   4   4   0      416.51      422.74      9.20 o 
   5   4   0      216.05      196.28      5.24 o 
   6   4   0      191.96      215.76      5.79 o 
   7   4   0       27.64       43.34      2.38 o 
   8   4   0        0.04       -0.58      1.69 o 
   9   4   0      175.96      169.80      8.98 o 
  10   4   0        5.36        7.55      2.65 o 
  -8   5   0       30.75       21.14      2.94 o 
  -7   5   0        3.09        7.57      2.13 o 
  -6   5   0      359.89      391.99     11.27 o 
  -5   5   0       37.88       27.42      2.67 o 
  -4   5   0       56.51       58.45      2.22 o 
  -3   5   0      111.78      108.83      3.36 o 
  -2   5   0      203.61      153.98      3.71 o 
  -1   5   0      745.12      928.37     15.39 o 
   0   5   0       16.63       26.39      1.50 o 
   1   5   0      592.96      648.01     10.94 o 
   2   5   0      103.42       76.25      2.10 o 
   3   5   0      141.04      164.18      4.56 o 
   4   5   0      111.03       91.65      3.20 o 
   5   5   0        0.85        1.95      0.81 o 
   6   5   0        4.98        5.41      1.11 o 
   7   5   0        1.08        0.11      0.84 o 
   8   5   0      276.49      274.18      7.59 o 
   9   5   0      158.05      155.49      8.63 o 
  10   5   0        0.53        0.13      1.99 o 
  -8   6   0       34.30       39.99      4.02 o 
  -7   6   0        5.69        4.40      1.82 o 
  -6   6   0       40.31       29.04      3.12 o 
  -5   6   0       99.55      119.27      5.29 o 
  -4   6   0        3.86       12.07      1.36 o 
  -3   6   0        7.42       11.09      1.18 o 
  -2   6   0      258.92      208.76      5.91 o 
  -1   6   0       78.55       69.15      2.33 o 
   0   6   0      111.97      106.79      2.94 o 
   1   6   0      337.66      411.39      7.63 o 
   2   6   0      214.96      169.67      4.34 o 
   3   6   0      340.26      306.72      8.29 o 
   4   6   0      229.88      230.53      6.18 o 
   5   6   0        6.15        3.76      1.85 o 
   6   6   0       16.54       16.36      1.79 o 
   7   6   0       23.32       15.29      3.29 o 
   8   6   0       30.82       33.46      2.67 o 
   9   6   0        1.55        7.85      2.88 o 
  10   6   0        3.69        5.40      2.80 o 
  -7   7   0        2.50        0.04      1.40 o 
  -6   7   0        2.62        4.19      1.84 o 
  -5   7   0        0.55       -0.87      1.18 o 
  -4   7   0       25.02       28.98      1.99 o 
  -3   7   0        2.69        5.89      1.08 o 
  -2   7   0       89.48      117.68      4.97 o 
  -1   7   0        0.71        3.36      0.79 o 
   0   7   0      668.96      757.06     46.47 o 
   1   7   0      810.85      729.58     12.72 o 
   2   7   0       94.23       70.28      5.33 o 
   3   7   0      298.42      265.05     10.30 o 
   4   7   0        2.34        3.76      1.09 o 
   5   7   0      151.45      157.26      8.24 o 
   6   7   0       18.52       14.20      3.56 o 
   7   7   0      175.79      175.39      5.78 o 
   8   7   0        0.85        3.14      1.30 o 
   9   7   0       11.43        9.92      2.55 o 
  -6   8   0       27.79       23.37      5.58 o 
  -5   8   0       17.37       21.03      2.90 o 
  -4   8   0        1.61        4.65      1.74 o 
  -3   8   0        1.56        4.44      1.04 o 
  -2   8   0       25.89       21.60      1.75 o 
  -1   8   0      124.43      150.82      4.25 o 
   0   8   0       46.00       36.00      2.70 o 
   1   8   0      476.63      425.35      8.41 o 
   2   8   0       14.11       14.00      1.67 o 
   3   8   0       12.66       11.12      1.77 o 
   4   8   0       44.52       39.50      2.48 o 
   5   8   0       66.88       75.56      3.58 o 
   6   8   0      478.11      499.68     12.06 o 
   7   8   0      305.50      289.26      8.27 o 
   8   8   0        1.06        2.56      1.32 o 
   9   8   0       16.79       17.67      2.42 o 
  -5   9   0        4.58        3.50      1.99 o 
  -4   9   0       24.97       33.77      6.94 o 
  -3   9   0      121.35      148.62      6.23 o 
  -2   9   0       23.85       19.48      1.84 o 
  -1   9   0       65.90       58.29      2.66 o 
   0   9   0        0.98       -0.06      0.68 o 
   1   9   0      323.05      324.77      8.55 o 
   2   9   0       40.72       51.14      5.03 o 
   3   9   0       17.64       11.18      1.69 o 
   4   9   0       66.21       57.38      3.15 o 
   5   9   0        1.04       -1.31      1.79 o 
   6   9   0        0.11        1.67      1.87 o 
   7   9   0       12.59       13.58      3.03 o 
   8   9   0       25.04       35.13      4.72 o 
  -4  10   0        6.59        4.53      2.46 o 
  -3  10   0        4.71        4.28      1.78 o 
  -2  10   0       38.85       33.05      2.44 o 
  -1  10   0       11.09        9.32      2.29 o 
   0  10   0      210.45      206.28      6.54 o 
   1  10   0        0.52        0.39      0.89 o 
   2  10   0      119.96      108.66      4.45 o 
   3  10   0       14.10       14.74      2.01 o 
   4  10   0      374.20      383.94     10.16 o 
   5  10   0       12.36       12.24      2.75 o 
   6  10   0        0.56        0.75      1.13 o 
   7  10   0       10.68       10.34      1.99 o 
  -2  11   0        1.53        2.38      1.17 o 
  -1  11   0       12.53       16.31      2.16 o 
   0  11   0       55.11       47.45      3.16 o 
   1  11   0        1.24        1.18      2.59 o 
   2  11   0       35.01       37.30      3.03 o 
   3  11   0       25.35       19.31      2.98 o 
   4  11   0       29.07       28.54      2.80 o 
   5  11   0        7.13        7.21      2.46 o 
   6  11   0       13.23       11.57      2.09 o 
   0  12   0       10.01       11.87      2.12 o 
   1  12   0        5.65        7.23      1.66 o 
   2  12   0        3.25        2.68      1.47 o 
   3  12   0        6.53       13.85      2.86 o 
   4  12   0        3.30        7.43      1.74 o 
  -3 -12   1        3.41        5.30      1.87 o 
  -2 -12   1       21.60       22.18      2.71 o 
  -1 -12   1        7.55       17.48      2.45 o 
  -6 -11   1        4.85        6.38      1.87 o 
  -5 -11   1        1.11        3.04      1.31 o 
  -4 -11   1       16.77       23.28      2.67 o 
  -3 -11   1       29.07       35.83      3.05 o 
  -2 -11   1       10.67        9.31      1.81 o 
  -1 -11   1        0.01       -1.09      1.09 o 
   0 -11   1        3.15       -0.89      0.89 o 
   1 -11   1       15.28       23.42      2.58 o 
   2 -11   1        0.37        0.17      1.00 o 
  -7 -10   1       20.25       26.45      2.81 o 
  -6 -10   1       13.63       17.43      2.28 o 
  -5 -10   1        9.89        7.85      2.45 o 
  -4 -10   1        0.55       -0.08      1.39 o 
  -3 -10   1       80.51       78.08      3.86 o 
  -2 -10   1        3.85        5.59      1.49 o 
  -1 -10   1       21.70       27.80      2.55 o 
   0 -10   1       57.56       62.55      3.41 o 
   1 -10   1        2.12        1.33      0.95 o 
   2 -10   1       19.15       24.03      2.60 o 
   3 -10   1       22.32       31.09      6.36 o 
   4 -10   1        4.47        3.31      3.22 o 
  -8  -9   1       15.46       17.30      3.46 o 
  -7  -9   1       93.85       81.80      3.99 o 
  -6  -9   1        2.97        4.62      2.20 o 
  -5  -9   1        0.60       -0.61      0.89 o 
  -4  -9   1      104.36      124.18      6.47 o 
  -3  -9   1       31.53       31.81      5.55 o 
  -2  -9   1       77.54       79.34      3.64 o 
  -1  -9   1        9.65        7.59      1.49 o 
   0  -9   1      140.21      123.33      5.33 o 
   1  -9   1      163.26      170.98      4.90 o 
   2  -9   1       10.73       11.71      1.56 o 
   3  -9   1        0.04       -0.47      0.90 o 
   4  -9   1        1.31        0.11      1.84 o 
   5  -9   1        7.95        7.32      2.18 o 
  -9  -8   1        0.86        0.38      2.22 o 
  -8  -8   1       17.76       16.95      2.11 o 
  -7  -8   1       78.05       73.19      6.66 o 
  -6  -8   1        1.72        1.65      1.06 o 
  -5  -8   1        8.09       10.18      1.65 o 
  -4  -8   1      536.32      512.77     12.01 o 
  -3  -8   1       34.52       24.83      2.20 o 
  -2  -8   1      379.63      400.64      9.82 o 
  -1  -8   1        2.31        0.38      0.69 o 
   0  -8   1      456.80      468.85      9.31 o 
   1  -8   1        8.57       10.10      1.30 o 
   2  -8   1       50.98       51.38      2.52 o 
   3  -8   1        8.01        8.05      1.31 o 
   4  -8   1        4.77        4.60      2.50 o 
   5  -8   1       51.11       50.79      4.14 o 
   6  -8   1        2.05        5.31      2.04 o 
  -9  -7   1       40.35       41.74      4.90 o 
  -8  -7   1      103.97      102.94      4.42 o 
  -7  -7   1       16.27       18.06      3.61 o 
  -6  -7   1        2.43       -0.24      1.83 o 
  -5  -7   1       33.08       27.99      3.48 o 
  -4  -7   1        0.03        0.81      0.79 o 
  -3  -7   1       33.53       37.42      2.23 o 
  -2  -7   1       36.89       43.48      2.38 o 
  -1  -7   1      365.72      397.69      7.79 o 
   0  -7   1        0.13        0.40      0.58 o 
   1  -7   1      253.29      215.11     14.45 o 
   2  -7   1      318.24      340.64     10.73 o 
   3  -7   1        7.29        9.30      2.35 o 
   4  -7   1        1.18        0.42      0.82 o 
   5  -7   1        0.01        0.16      1.26 o 
   6  -7   1        0.30        1.24      1.34 o 
   7  -7   1        0.11        1.91      1.59 o 
  -9  -6   1      160.84      159.63      9.11 o 
  -8  -6   1      360.54      338.55      9.03 o 
  -7  -6   1       78.19       96.33      5.33 o 
  -6  -6   1       79.80       74.41      3.30 o 
  -5  -6   1        4.58        4.28      1.09 o 
  -4  -6   1      104.45       85.35      3.30 o 
  -3  -6   1       57.94       46.27      4.10 o 
  -2  -6   1       71.58       43.05      1.71 o 
  -1  -6   1     1579.29     1598.44     25.54 o 
   0  -6   1      457.98      444.13      8.31 o 
   1  -6   1      975.57     1052.56     20.29 o 
   2  -6   1        0.57       -0.08      0.58 o 
   3  -6   1      851.55      864.84     18.50 o 
   4  -6   1       13.74       11.38      1.58 o 
   5  -6   1        2.13       -0.87      1.23 o 
   6  -6   1       20.06       21.92      2.77 o 
   7  -6   1       49.60       43.11      5.77 o 
 -10  -5   1        0.00        0.68      2.35 o 
  -9  -5   1       52.91       50.78      5.43 o 
  -8  -5   1      265.41      278.55     11.91 o 
  -7  -5   1       40.28       46.35      3.57 o 
  -6  -5   1       16.12       21.63      1.87 o 
  -5  -5   1        0.40        0.33      0.74 o 
  -4  -5   1      133.79      108.06      3.65 o 
  -3  -5   1       29.92       43.75      2.12 o 
  -2  -5   1      177.23      160.28      3.91 o 
  -1  -5   1      397.47      549.79      9.56 o 
   0  -5   1     5456.79     5734.99     86.81 o 
   1  -5   1      320.77      323.81      9.62 o 
   2  -5   1       22.79       27.79      1.48 o 
   3  -5   1       70.02       41.93      2.52 o 
   4  -5   1      220.52      191.98      4.69 o 
   5  -5   1        2.29        4.72      1.25 o 
   6  -5   1       22.23       23.21      2.79 o 
   7  -5   1      126.36      128.48      5.87 o 
   8  -5   1       44.83       48.98      4.16 o 
 -10  -4   1        6.88       11.43      3.23 o 
  -9  -4   1       10.24       23.40      3.86 o 
  -8  -4   1      118.80      138.38      7.70 o 
  -7  -4   1       47.01       44.36      2.47 o 
  -6  -4   1      111.80       94.26      3.45 o 
  -5  -4   1       23.82       21.85      1.65 o 
  -4  -4   1     1064.33     1073.81     20.96 o 
  -3  -4   1      480.53      444.52     13.99 o 
  -2  -4   1     1850.52     2010.47     38.99 o 
  -1  -4   1      719.15      740.79     12.15 o 
   0  -4   1     2207.09     2307.69     42.28 o 
   1  -4   1      145.02      120.53      2.93 o 
   2  -4   1       42.98       55.19      1.91 o 
   3  -4   1       25.39       36.52      1.63 o 
   4  -4   1      580.27      583.85     10.59 o 
   5  -4   1      145.44      157.35      4.15 o 
   6  -4   1       12.15       15.86      2.22 o 
   7  -4   1       19.60       16.82      2.45 o 
   8  -4   1        4.74        6.28      1.83 o 
   9  -4   1       14.49       24.00      3.19 o 
 -10  -3   1        1.28        2.55      2.32 o 
  -9  -3   1       77.88       80.53      6.06 o 
  -8  -3   1      165.63      125.68      7.09 o 
  -7  -3   1       62.30       56.01      2.63 o 
  -6  -3   1      396.14      442.96     14.04 o 
  -5  -3   1      483.82      444.74      7.94 o 
  -4  -3   1      158.07      235.81      4.48 o 
  -3  -3   1     1809.92     1819.18     28.11 o 
  -2  -3   1       38.60       20.65      2.11 o 
  -1  -3   1     1939.88     1999.61     30.69 o 
   0  -3   1      286.70      270.07     16.71 o 
   1  -3   1      205.65      229.76      4.42 o 
   2  -3   1      571.23      561.08      9.61 o 
   3  -3   1     1658.50     1644.27     26.03 o 
   4  -3   1      136.90      133.49      3.37 o 
   5  -3   1       77.13       69.06      2.38 o 
   6  -3   1       10.66       14.15      2.05 o 
   7  -3   1       75.37       61.57      3.64 o 
   8  -3   1      104.57       96.34      4.89 o 
   9  -3   1       10.62       10.99      2.56 o 
 -10  -2   1        0.26        2.32      2.15 o 
  -9  -2   1        0.12       -0.63      1.64 o 
  -8  -2   1      125.09      140.07      7.55 o 
  -7  -2   1     1052.11     1152.71     34.02 o 
  -6  -2   1      185.77      171.52      5.60 o 
  -5  -2   1      337.14      313.91      5.94 o 
  -4  -2   1      431.51      478.81      8.19 o 
  -3  -2   1      243.51      262.87      6.64 o 
  -2  -2   1     2092.17     2254.91     34.38 o 
  -1  -2   1     1033.25     1094.17     16.94 o 
   0  -2   1      275.61      214.75      4.60 o 
   1  -2   1     5740.15     5743.86     86.47 o 
   2  -2   1        4.03        9.81      1.04 o 
   3  -2   1       16.80       27.00      1.20 o 
   4  -2   1      146.04      150.50      3.48 o 
   5  -2   1      254.72      233.80      6.42 o 
   6  -2   1        3.74        3.26      1.16 o 
   7  -2   1       91.90       82.24      4.07 o 
   8  -2   1      102.94      101.46      4.84 o 
   9  -2   1        0.26        1.90      1.58 o 
 -10  -1   1        0.21        0.10      1.99 o 
  -9  -1   1       35.34       38.77      4.62 o 
  -8  -1   1       16.08       11.53      2.68 o 
  -7  -1   1      372.64      334.23      9.07 o 
  -6  -1   1      626.36      553.60     25.04 o 
  -5  -1   1        6.95        9.35      0.85 o 
  -4  -1   1      355.75      393.02      6.92 o 
  -3  -1   1     1244.81     1332.00     20.68 o 
  -2  -1   1     2550.66     2579.03     39.07 o 
   0  -1   1      383.31      424.68      8.17 o 
   1  -1   1      457.39      439.47      7.13 o 
   2  -1   1     1365.05     1523.38     23.48 o 
   3  -1   1      447.79      600.47      9.98 o 
   4  -1   1      784.53      739.10     12.30 o 
   5  -1   1      133.38      173.33      5.69 o 
   6  -1   1        0.07        1.54      0.63 o 
   7  -1   1      760.40      778.96     18.00 o 
   8  -1   1      173.89      166.62      6.23 o 
   9  -1   1       10.26        6.79      1.76 o 
  10  -1   1        1.77        2.47      2.17 o 
 -10   0   1        0.60       -1.77      1.77 o 
  -9   0   1       13.20        9.54      2.85 o 
  -8   0   1      375.44      359.67     11.65 o 
  -7   0   1      239.96      256.49      7.67 o 
  -6   0   1      229.85      292.48      7.98 o 
  -5   0   1        9.55       14.09      0.94 o 
  -4   0   1      362.89      301.14      5.51 o 
  -3   0   1     2774.88     2949.30     44.79 o 
  -2   0   1     4156.17     4043.08     60.99 o 
  -1   0   1     5740.94     5901.61     90.23 o 
   1   0   1       23.63       32.38      7.12 o 
   2   0   1     8801.14     9754.25    146.28 o 
   3   0   1     8043.20     8195.10    122.74 o 
   4   0   1     1137.68     1050.87     16.84 o 
   5   0   1     1638.67     1806.34     28.41 o 
   6   0   1      213.01      241.50      5.15 o 
   7   0   1       37.85       33.14      2.64 o 
   8   0   1        7.42        9.07      1.79 o 
   9   0   1        7.57        5.41      1.84 o 
  10   0   1       24.55       24.15      4.06 o 
 -10   1   1        4.35        4.97      2.40 o 
  -9   1   1        3.06        2.68      1.55 o 
  -8   1   1       30.09       32.24      2.98 o 
  -7   1   1      129.00      110.42      4.63 o 
  -6   1   1      395.15      392.58     10.12 o 
  -5   1   1        1.38        0.79      0.66 o 
  -4   1   1      875.08      871.48     14.15 o 
  -3   1   1     2259.70     2310.91     35.34 o 
  -2   1   1     3111.79     3210.53     48.70 o 
  -1   1   1      327.46      374.48      6.06 o 
   1   1   1     6385.35     6941.58    109.08 o 
   4   1   1      262.70      207.37      4.13 o 
   5   1   1       84.55       89.08      2.44 o 
   6   1   1       80.29       89.71      4.08 o 
   7   1   1       21.39       19.76      2.12 o 
   8   1   1      497.05      477.09     19.52 o 
   9   1   1       17.42       13.88      3.10 o 
  10   1   1        6.09        6.33      2.30 o 
  -9   2   1        0.26        0.41      1.37 o 
  -8   2   1       18.44       19.82      2.54 o 
  -7   2   1       52.72       56.07      3.47 o 
  -6   2   1        0.81        3.95      1.30 o 
  -5   2   1        8.81       11.53      0.89 o 
  -4   2   1      114.17      103.59      3.07 o 
  -3   2   1     1043.17     1172.03     18.56 o 
  -2   2   1      278.54      264.01      4.71 o 
  -1   2   1     4919.57     5214.22     78.54 o 
   0   2   1     2558.89     2863.78     74.38 o 
   1   2   1      742.84      947.75     24.25 o 
   2   2   1     1845.96     1793.22     27.42 o 
   3   2   1      150.50      113.96      2.41 o 
   4   2   1        0.15        1.02      0.68 o 
   5   2   1        6.97        1.48      0.53 o 
   6   2   1        1.98        0.22      0.58 o 
   7   2   1      389.52      371.33      9.94 o 
   8   2   1        3.63        5.40      2.12 o 
   9   2   1       67.51       83.31      5.98 o 
  10   2   1      179.80      188.68      9.87 o 
  -9   3   1        1.12        3.78      1.66 o 
  -8   3   1      101.22       89.05      4.69 o 
  -7   3   1       37.86       43.02      3.31 o 
  -6   3   1        1.43        1.55      1.12 o 
  -5   3   1      103.63       97.25      4.03 o 
  -4   3   1       60.14       68.31      2.04 o 
  -3   3   1       16.33       11.64      0.83 o 
  -2   3   1     2417.99     2351.76     36.13 o 
  -1   3   1      246.61      287.39      5.15 o 
   0   3   1     2886.83     2795.03     50.45 o 
   1   3   1       24.11       23.50      1.14 o 
   2   3   1      186.45      216.53      4.87 o 
   3   3   1      194.10      178.82      4.30 o 
   4   3   1      512.37      689.38     11.31 o 
   5   3   1      463.15      422.64      7.56 o 
   6   3   1      440.61      449.43      8.22 o 
   7   3   1      223.13      232.73      6.19 o 
   8   3   1      108.69      108.72      6.49 o 
   9   3   1       34.43       31.75      4.21 o 
  10   3   1      110.96      114.60      7.57 o 
  -9   4   1        2.21       -0.93      1.34 o 
  -8   4   1       13.74        5.71      1.84 o 
  -7   4   1       55.86       39.27      4.03 o 
  -6   4   1       44.71       46.71      5.48 o 
  -5   4   1      119.89      121.04      4.79 o 
  -4   4   1        1.44        1.16      0.51 o 
  -3   4   1       40.89       33.07      1.41 o 
  -2   4   1     3127.01     3464.04     52.96 o 
  -1   4   1     2422.83     2788.45     42.78 o 
   0   4   1       18.38       18.29      2.85 o 
   1   4   1     5544.94     6009.02     90.51 o 
   2   4   1      512.01      544.41      9.01 o 
   3   4   1      504.04      643.80     12.92 o 
   4   4   1       92.06       51.22      3.18 o 
   5   4   1       16.32        8.46      3.77 o 
   6   4   1        7.50        4.85      1.04 o 
   7   4   1       87.12       79.83      4.19 o 
   8   4   1      455.73      496.19     11.49 o 
   9   4   1      105.97      124.09      7.42 o 
  10   4   1        7.43       10.73      3.26 o 
  -8   5   1       22.68       29.91      3.40 o 
  -7   5   1      236.49      244.15      8.47 o 
  -6   5   1       96.50       94.60      4.68 o 
  -5   5   1      108.53      104.22      5.73 o 
  -4   5   1       29.71       23.51      3.68 o 
  -3   5   1       83.33       91.45      2.65 o 
  -2   5   1        8.05        9.76      1.76 o 
  -1   5   1     1479.75     1514.55     24.08 o 
   0   5   1     1601.37     1540.73     31.31 o 
   1   5   1      176.81      170.59      3.67 o 
   2   5   1       24.02       11.57      1.48 o 
   3   5   1      254.61      229.58      5.72 o 
   4   5   1      676.50      649.15     13.43 o 
   5   5   1       63.73       55.60      3.68 o 
   6   5   1        1.52        3.31      1.50 o 
   7   5   1        3.32        5.72      1.24 o 
   8   5   1       40.10       34.68      2.54 o 
   9   5   1      197.62      183.63      9.34 o 
  10   5   1        0.04        0.56      1.89 o 
  -8   6   1        0.33        0.47      1.56 o 
  -7   6   1       43.91       34.07      3.49 o 
  -6   6   1       39.68       40.55      5.75 o 
  -5   6   1       17.67       12.82      2.26 o 
  -4   6   1        8.89       18.41      2.13 o 
  -3   6   1        0.55       -0.47      0.47 o 
  -2   6   1        1.05        1.03      1.34 o 
  -1   6   1       83.82       79.45      2.61 o 
   0   6   1       61.03       59.87      3.15 o 
   1   6   1       42.71       56.13      2.80 o 
   2   6   1      529.93      498.15      8.84 o 
   3   6   1      336.70      350.64      8.19 o 
   4   6   1      143.52      160.99      4.78 o 
   5   6   1        1.49        1.61      0.86 o 
   6   6   1       25.70       26.54      2.03 o 
   7   6   1       28.72       21.91      2.09 o 
   8   6   1       13.24        8.40      3.17 o 
   9   6   1      330.77      356.26     14.61 o 
  10   6   1        5.04        7.87      2.88 o 
  -7   7   1        0.35        1.03      1.45 o 
  -6   7   1        4.62        4.57      1.89 o 
  -5   7   1      388.71      423.24     12.10 o 
  -4   7   1        5.42        1.30      1.50 o 
  -3   7   1       27.74       39.53      2.02 o 
  -2   7   1        7.05        7.23      1.00 o 
  -1   7   1       21.78       15.70      1.49 o 
   0   7   1        2.65        3.46      0.82 o 
   1   7   1      695.48      745.25     12.88 o 
   2   7   1        0.06        0.21      0.59 o 
   3   7   1      629.47      599.46     34.79 o 
   4   7   1      139.70      119.05      6.78 o 
   5   7   1       13.20       16.62      1.77 o 
   6   7   1       55.94       55.36      3.87 o 
   7   7   1       25.81       25.84      2.36 o 
   8   7   1      116.28      105.27     10.25 o 
   9   7   1       37.04       31.04      4.45 o 
  -6   8   1        1.83       -1.43      1.43 o 
  -5   8   1       43.56       43.34      5.20 o 
  -4   8   1       44.62       49.03      3.79 o 
  -3   8   1      262.26      244.50      6.74 o 
  -2   8   1       23.11       23.08      1.74 o 
  -1   8   1      474.02      391.32     16.07 o 
   0   8   1        0.02        1.93      0.89 o 
   1   8   1       52.51       60.08      2.33 o 
   2   8   1       82.84       67.76      2.99 o 
   3   8   1        9.71        7.17      2.91 o 
   4   8   1      460.32      523.59     12.12 o 
   5   8   1      403.59      399.22      9.93 o 
   6   8   1        0.19        0.01      1.05 o 
   7   8   1       50.35       37.45      2.84 o 
   8   8   1       85.20       91.56      4.22 o 
   9   8   1        3.57        7.97      1.78 o 
  -5   9   1        1.25        1.34      1.68 o 
  -4   9   1        7.20        2.72      3.24 o 
  -3   9   1        0.01       -0.16      1.25 o 
  -2   9   1      303.14      298.64      6.98 o 
  -1   9   1        0.01        0.23      0.71 o 
   0   9   1      152.80      126.62      5.67 o 
   1   9   1       28.97       22.21      2.07 o 
   2   9   1      616.71      639.33     14.24 o 
   3   9   1      202.17      220.81      6.50 o 
   4   9   1       94.15       95.63      6.18 o 
   5   9   1      217.96      224.51      9.40 o 
   6   9   1      144.31      141.28      5.63 o 
   7   9   1      313.53      321.25      9.05 o 
   8   9   1       16.74       21.60      2.53 o 
  -4  10   1        0.71       -0.45      1.39 o 
  -3  10   1       13.13       14.72      2.50 o 
  -2  10   1        5.17        2.84      1.03 o 
  -1  10   1        7.28        7.11      1.30 o 
   0  10   1       60.05       55.59      3.10 o 
   1  10   1       16.42       21.14      2.18 o 
   2  10   1       21.57       21.35      2.25 o 
   3  10   1       11.41        9.62      1.60 o 
   4  10   1       43.32       36.05      2.84 o 
   5  10   1       11.27       14.55      2.01 o 
   6  10   1       29.03       26.63      3.99 o 
   7  10   1       39.09       53.99      3.63 o 
   8  10   1       44.48       43.23      3.41 o 
  -3  11   1        4.80        7.14      2.34 o 
  -2  11   1        2.53        2.40      1.09 o 
  -1  11   1       66.36       71.25      3.69 o 
   0  11   1        7.67       11.85      1.85 o 
   1  11   1       38.77       36.70      2.91 o 
   2  11   1        1.99       -0.03      1.31 o 
   3  11   1       58.36       54.38      3.30 o 
   4  11   1       10.33       11.47      1.88 o 
   5  11   1        3.18        5.24      1.52 o 
   6  11   1        0.06        0.00      1.08 o 
   7  11   1       28.49       31.43      3.04 o 
  -1  12   1        1.92        1.72      1.20 o 
   0  12   1        0.23        1.95      1.33 o 
   1  12   1       61.69       64.61      3.75 o 
   2  12   1        2.52        1.85      1.25 o 
   3  12   1       22.41       29.86      3.34 o 
   4  12   1        0.04        0.06      1.19 o 
   5  12   1       22.72       23.95      2.76 o 
  -5 -11   2       31.27       38.18      3.43 o 
  -4 -11   2        4.67        2.38      1.37 o 
  -3 -11   2        0.56       -0.84      1.06 o 
  -2 -11   2        5.79       11.05      2.00 o 
  -1 -11   2       59.11       67.90      3.83 o 
   0 -11   2        4.67        5.91      2.45 o 
   1 -11   2        8.41       12.79      2.10 o 
  -6 -10   2        2.94        1.19      1.21 o 
  -5 -10   2        4.67        8.28      1.70 o 
  -4 -10   2       20.44       12.43      1.94 o 
  -3 -10   2       25.35       30.84      4.35 o 
  -2 -10   2       37.61       37.48      2.96 o 
  -1 -10   2        0.34       -0.21      1.19 o 
   0 -10   2        4.67        7.34      1.55 o 
   1 -10   2        0.47        0.50      1.59 o 
   2 -10   2        4.41        3.21      1.18 o 
   3 -10   2        7.15       12.87      1.78 o 
  -7  -9   2       17.43       16.88      2.95 o 
  -6  -9   2        0.60       -0.81      1.46 o 
  -5  -9   2       22.90       22.97      2.43 o 
  -4  -9   2      212.14      212.25      6.80 o 
  -3  -9   2        1.37       -0.62      1.11 o 
  -2  -9   2        3.21        4.51      1.29 o 
  -1  -9   2      132.90      124.50      4.75 o 
   0  -9   2      174.19      170.32      4.90 o 
   1  -9   2       19.76       21.83      1.96 o 
   2  -9   2        1.30        1.91      1.70 o 
   3  -9   2       12.97       15.49      1.80 o 
   4  -9   2       56.57       70.62      4.61 o 
   5  -9   2        5.20        3.21      3.26 o 
  -8  -8   2        1.00        1.81      1.25 o 
  -7  -8   2      170.51      158.44      9.89 o 
  -6  -8   2       61.56       71.38      4.91 o 
  -5  -8   2      104.35      112.61      4.92 o 
  -4  -8   2       28.12       24.00      2.28 o 
  -3  -8   2      497.63      513.10     12.11 o 
  -2  -8   2      112.48       91.94      3.81 o 
  -1  -8   2      239.80      222.28      6.48 o 
   0  -8   2      316.12      305.34      6.88 o 
   1  -8   2      191.71      185.50      5.00 o 
   2  -8   2        6.94        4.35      1.35 o 
   3  -8   2       44.40       48.75      2.60 o 
   4  -8   2        8.01       13.73      2.28 o 
   5  -8   2        7.65        8.76      2.02 o 
   6  -8   2       10.35       11.68      2.50 o 
  -9  -7   2        5.44        9.84      2.88 o 
  -8  -7   2        3.05        4.19      1.31 o 
  -7  -7   2      403.75      406.73     10.25 o 
  -6  -7   2       20.31       15.92      1.90 o 
  -5  -7   2       11.24       16.01      1.89 o 
  -4  -7   2        0.69        0.62      0.86 o 
  -3  -7   2       84.84       66.52      7.55 o 
  -2  -7   2      388.18      421.13      9.99 o 
  -1  -7   2        8.59        9.46      1.13 o 
   0  -7   2       13.80       14.48      1.36 o 
   1  -7   2       54.82       47.54      2.37 o 
   2  -7   2      337.10      322.87      7.10 o 
   3  -7   2      303.95      274.60      7.16 o 
   4  -7   2       18.51       21.64      2.32 o 
   5  -7   2       30.50       40.63      3.64 o 
   6  -7   2        9.15        7.45      2.14 o 
   7  -7   2       15.20        8.40      2.32 o 
  -9  -6   2       15.56       10.57      3.13 o 
  -8  -6   2        0.51        1.14      1.74 o 
  -7  -6   2      205.74      169.02      8.28 o 
  -6  -6   2        0.76        1.90      1.00 o 
  -5  -6   2      394.96      351.47      8.61 o 
  -4  -6   2      181.36      197.37      5.68 o 
  -3  -6   2       77.19       72.25      5.41 o 
  -2  -6   2      121.51      137.12      3.46 o 
  -1  -6   2      140.60      117.30      3.93 o 
   0  -6   2       93.43       90.10      2.80 o 
   1  -6   2       52.07       56.03      2.87 o 
   2  -6   2       54.97       55.01      2.25 o 
   3  -6   2      207.47      198.20      5.00 o 
   4  -6   2       70.76       57.58      5.49 o 
   5  -6   2      109.09      105.25      6.80 o 
   6  -6   2        0.85        1.36      1.46 o 
   7  -6   2      208.67      240.09      8.78 o 
  -9  -5   2       15.19       12.52      3.23 o 
  -8  -5   2      195.46      178.86      9.09 o 
  -7  -5   2        0.64        2.09      1.10 o 
  -6  -5   2        9.98        9.77      1.43 o 
  -5  -5   2       90.02      100.65      5.48 o 
  -4  -5   2      611.34      563.33     12.06 o 
  -3  -5   2       60.80       61.14      1.88 o 
  -2  -5   2      101.16      131.37      3.16 o 
  -1  -5   2     2859.46     3253.45     50.03 o 
   0  -5   2      974.72      980.56     43.48 o 
   1  -5   2      377.89      435.01      8.14 o 
   2  -5   2      331.58      359.16     10.00 o 
   3  -5   2      482.13      452.26     29.23 o 
   4  -5   2       76.98       70.09      2.63 o 
   5  -5   2      603.35      655.24     12.31 o 
   6  -5   2       33.50       43.07      3.53 o 
   7  -5   2       75.18       68.05      4.31 o 
   8  -5   2       10.93        9.39      2.22 o 
 -10  -4   2        9.81       21.25      4.27 o 
  -9  -4   2        6.82        7.39      2.93 o 
  -8  -4   2       43.58       32.96      4.24 o 
  -7  -4   2        0.04        0.12      0.88 o 
  -6  -4   2       92.57       85.67      3.32 o 
  -5  -4   2       63.93       51.00      2.40 o 
  -4  -4   2      396.22      426.62     10.36 o 
  -3  -4   2      400.24      458.16      7.97 o 
  -2  -4   2        4.52        3.58      2.32 o 
  -1  -4   2      281.69      322.97      5.98 o 
   0  -4   2     1665.48     1773.76     32.99 o 
   1  -4   2        4.28        1.86      2.06 o 
   2  -4   2      279.76      302.55      8.67 o 
   3  -4   2        4.82        6.05      1.05 o 
   4  -4   2       89.21       97.70      2.97 o 
   5  -4   2        1.58        1.35      1.03 o 
   6  -4   2       47.56       42.25      3.30 o 
   7  -4   2       20.98       21.58      2.73 o 
   8  -4   2       15.45       20.03      2.81 o 
 -10  -3   2        0.86       -0.63      2.02 o 
  -9  -3   2       29.38       46.24      5.05 o 
  -8  -3   2       86.42       82.07      5.86 o 
  -7  -3   2       28.38       32.38      3.76 o 
  -6  -3   2       73.52       80.58      3.03 o 
  -5  -3   2      348.52      342.52      6.39 o 
  -4  -3   2      131.74      140.42      3.09 o 
  -3  -3   2       90.18      122.17      3.41 o 
  -2  -3   2       23.81       21.18      0.94 o 
  -1  -3   2     4197.35     4137.63     62.60 o 
   0  -3   2     1827.65     1807.32     33.27 o 
   1  -3   2     1032.09      952.98     15.39 o 
   2  -3   2      530.38      562.68      9.76 o 
   3  -3   2      156.25      182.53      4.07 o 
   4  -3   2      180.61      204.08      4.62 o 
   5  -3   2      264.80      273.22      6.26 o 
   6  -3   2      114.59      107.88      3.29 o 
   7  -3   2       32.13       31.00      4.39 o 
   8  -3   2       11.95       18.35      2.54 o 
   9  -3   2      113.79      112.60      6.13 o 
 -10  -2   2       17.81       13.73      3.36 o 
  -9  -2   2       47.11       55.55      5.38 o 
  -8  -2   2      331.41      338.46     13.45 o 
  -7  -2   2      131.00      145.75      7.34 o 
  -6  -2   2       63.37       54.70      3.20 o 
  -5  -2   2       15.50        8.50      0.89 o 
  -4  -2   2       55.10       46.86      1.58 o 
  -3  -2   2      201.43      174.76      3.44 o 
  -2  -2   2     6715.03     6654.20    450.54 o 
  -1  -2   2     1566.97     1312.89     20.32 o 
   0  -2   2     5247.34     5464.52     97.86 o 
   1  -2   2      583.99      451.41      7.65 o 
   2  -2   2      277.94      265.79      5.03 o 
   3  -2   2       22.39       10.81      0.88 o 
   4  -2   2      294.39      342.68      6.59 o 
   5  -2   2       16.66       17.43      1.28 o 
   6  -2   2      113.51      105.41      3.14 o 
   7  -2   2        2.03        5.17      1.44 o 
   8  -2   2      165.13      137.68      7.09 o 
   9  -2   2        8.93       10.65      2.08 o 
 -10  -1   2       24.24       28.24      4.49 o 
  -9  -1   2       32.41       30.94      4.24 o 
  -8  -1   2      325.32      316.28     12.85 o 
  -7  -1   2       25.01       36.02      2.73 o 
  -6  -1   2      214.92      221.79      4.79 o 
  -5  -1   2      196.41      195.19      4.89 o 
  -4  -1   2      172.00      170.05      3.68 o 
  -3  -1   2     1452.87     1370.04     21.31 o 
  -2  -1   2     2668.80     2920.35     44.19 o 
  -1  -1   2        2.29        0.48      0.49 o 
   0  -1   2      306.63      245.95      4.95 o 
   1  -1   2    12186.02    12268.47    186.33 o 
   2  -1   2     1475.79     1404.63     21.84 o 
   3  -1   2      270.62      287.93      5.35 o 
   4  -1   2     2307.87     2601.88     40.14 o 
   5  -1   2      244.25      246.50      6.25 o 
   6  -1   2       68.43       76.61      3.10 o 
   7  -1   2      147.27      131.97      5.15 o 
   8  -1   2      226.82      213.87      7.28 o 
   9  -1   2       12.33       10.60      2.88 o 
  10  -1   2        1.15       -0.46      1.49 o 
 -10   0   2        0.03        1.01      2.27 o 
  -9   0   2        5.78       11.10      2.83 o 
  -8   0   2      122.37      118.52      5.87 o 
  -7   0   2       16.93       23.64      2.71 o 
  -6   0   2       40.12       35.03      2.52 o 
  -5   0   2        0.36        0.34      0.43 o 
  -4   0   2      126.97      151.85      4.01 o 
  -3   0   2      781.67      985.17     15.55 o 
  -2   0   2     2187.41     2037.54     31.05 o 
   0   0   2     7790.97     6584.77    329.42 o 
   2   0   2     5092.04     5192.73     95.98 o 
   3   0   2       12.68       16.12      0.89 o 
   4   0   2        6.06        6.87      1.02 o 
   5   0   2     1217.43     1320.41     21.22 o 
   6   0   2       27.76       30.08      1.90 o 
   7   0   2        4.58        3.01      0.83 o 
   8   0   2      209.31      184.94     12.11 o 
   9   0   2        0.02        1.83      1.42 o 
  10   0   2        0.18        1.39      1.84 o 
 -10   1   2       12.59        6.69      2.75 o 
  -9   1   2        4.72        3.99      1.62 o 
  -8   1   2       42.95       46.97      3.44 o 
  -7   1   2      246.84      228.43      8.37 o 
  -6   1   2        0.00        1.15      1.08 o 
  -5   1   2       11.06        6.23      0.84 o 
  -4   1   2     3670.57     3987.60     60.65 o 
  -3   1   2      297.26      305.62      5.37 o 
  -2   1   2      973.67     1144.18     22.70 o 
  -1   1   2     1571.44     1374.05     21.31 o 
   0   1   2        2.21        6.85      0.55 o 
   2   1   2       67.42       38.03      1.87 o 
   3   1   2      515.03      460.15      9.49 o 
   4   1   2     1270.18     1165.47     18.54 o 
   5   1   2       75.14       63.73      3.24 o 
   6   1   2      156.40      157.28      3.81 o 
   7   1   2       45.12       39.25      1.88 o 
   8   1   2        4.97        2.81      1.43 o 
   9   1   2        0.94        1.26      1.94 o 
  10   1   2        3.21        7.07      2.70 o 
  -9   2   2       18.71       22.55      2.83 o 
  -8   2   2        3.18        1.92      3.71 o 
  -7   2   2      201.50      204.85      6.88 o 
  -6   2   2       17.38        8.77      1.57 o 
  -5   2   2     1928.84     2161.26     43.37 o 
  -4   2   2      130.94      136.73      3.94 o 
  -3   2   2     1431.02     1485.34     23.20 o 
  -2   2   2      346.47      274.17      4.83 o 
  -1   2   2     1245.44     1507.39     23.16 o 
   1   2   2     1663.15     1395.85     21.32 o 
   2   2   2     5591.82     5499.54     82.67 o 
   3   2   2      423.89      533.09     10.76 o 
   4   2   2      126.39       83.60      3.47 o 
   5   2   2       43.64       40.54      2.33 o 
   6   2   2       14.62       18.48      1.30 o 
   7   2   2        3.85        5.17      0.95 o 
   8   2   2      201.54      177.32      8.45 o 
   9   2   2       42.80       40.48      4.52 o 
  10   2   2        3.59        5.63      2.45 o 
  -9   3   2        0.11        0.64      1.43 o 
  -8   3   2        3.85        4.40      1.64 o 
  -7   3   2        8.97       13.24      2.13 o 
  -6   3   2      141.37      111.00      4.68 o 
  -5   3   2       41.81       42.90      5.38 o 
  -4   3   2        1.90        1.03      0.48 o 
  -3   3   2     4541.62     4876.53     73.87 o 
  -2   3   2     1359.55     1684.70     26.17 o 
  -1   3   2      683.32      621.18     19.43 o 
   0   3   2     1092.71     1049.79     28.24 o 
   3   3   2      478.73      422.33      8.67 o 
   4   3   2      197.79      170.11      3.50 o 
   5   3   2       25.03       19.29      1.14 o 
   6   3   2      358.16      382.42      7.23 o 
   7   3   2       16.59       15.63      1.56 o 
   8   3   2       29.40       39.09      2.39 o 
   9   3   2       23.13       29.81      3.96 o 
  10   3   2        0.00        1.79      2.20 o 
  -9   4   2       25.86       39.01      3.89 o 
  -8   4   2        0.12       -1.01      1.19 o 
  -7   4   2        0.03       -0.35      1.80 o 
  -6   4   2        0.00       -1.53      1.68 o 
  -5   4   2        9.03       15.30      1.96 o 
  -4   4   2      278.74      321.85      7.05 o 
  -3   4   2      139.37      155.77      3.78 o 
  -2   4   2        0.74       -0.16      0.41 o 
  -1   4   2      429.49      546.52      9.26 o 
   1   4   2     6358.45     6278.16     94.44 o 
   2   4   2     1815.92     1698.09     26.19 o 
   3   4   2      234.34      274.93      4.94 o 
   4   4   2        1.70        8.17      0.65 o 
   5   4   2       55.88       45.18      1.62 o 
   6   4   2       85.08       78.49      6.37 o 
   7   4   2      155.32      157.99      4.85 o 
   8   4   2      263.85      259.83      8.88 o 
   9   4   2        1.34        1.46      1.82 o 
  10   4   2        8.45       14.41      3.23 o 
  -8   5   2       51.89       61.35      4.31 o 
  -7   5   2        2.37        2.33      1.65 o 
  -6   5   2       12.54       16.95      2.36 o 
  -5   5   2       79.94       72.90      3.86 o 
  -4   5   2      540.77      574.81     13.93 o 
  -3   5   2      234.44      245.67      5.14 o 
  -2   5   2      105.24      114.78      3.26 o 
  -1   5   2      101.26      151.60      3.48 o 
   0   5   2     2789.95     3024.97     55.10 o 
   1   5   2      588.71      734.85     12.14 o 
   2   5   2       23.18       14.47      0.91 o 
   3   5   2       20.70       11.37      1.15 o 
   4   5   2       52.64       31.59      1.78 o 
   5   5   2      528.42      498.27     13.34 o 
   6   5   2      292.24      274.34      9.97 o 
   7   5   2       63.58       59.96      2.89 o 
   8   5   2      718.98      712.49     21.48 o 
   9   5   2        0.01       -1.39      1.39 o 
  10   5   2        0.04       -1.49      2.04 o 
  -8   6   2        0.50        0.31      1.87 o 
  -7   6   2       40.94       50.20      4.03 o 
  -6   6   2       83.14       83.01      4.58 o 
  -5   6   2        5.46        4.91      1.58 o 
  -4   6   2        0.38       -0.40      1.14 o 
  -3   6   2      578.68      623.48     11.19 o 
  -2   6   2      245.73      253.31      5.94 o 
  -1   6   2      143.84      188.26      4.25 o 
   0   6   2       16.74       21.26      1.41 o 
   1   6   2      402.92      472.61      8.46 o 
   2   6   2       69.65       97.18      2.76 o 
   3   6   2      574.14      472.74     10.05 o 
   4   6   2      833.66      832.04     16.94 o 
   5   6   2       26.70       31.80      2.05 o 
   6   6   2        8.73       10.39      1.42 o 
   7   6   2        1.56        5.89      1.36 o 
   8   6   2       88.29      100.80      4.16 o 
   9   6   2        1.90        2.73      1.30 o 
  10   6   2        1.45        1.51      2.12 o 
  -7   7   2        0.10        0.90      1.70 o 
  -6   7   2        3.51        4.21      2.21 o 
  -5   7   2       75.35       67.10      4.09 o 
  -4   7   2      107.33      110.54      5.64 o 
  -3   7   2      346.70      358.39      8.84 o 
  -2   7   2       21.00       20.09      1.48 o 
  -1   7   2      447.65      450.94     10.19 o 
   0   7   2      380.43      423.88     15.18 o 
   1   7   2      226.36      181.99      4.68 o 
   2   7   2       27.55       46.74      2.05 o 
   3   7   2     1006.05     1005.82     20.16 o 
   4   7   2      111.34      129.70      4.32 o 
   5   7   2      148.77      149.04      6.32 o 
   6   7   2       12.22       15.18      3.27 o 
   7   7   2       63.46       77.91      3.49 o 
   8   7   2        8.82        8.28      1.59 o 
   9   7   2       20.47       19.42      2.99 o 
  -6   8   2       10.35       10.51      2.42 o 
  -5   8   2        2.00        1.70      1.65 o 
  -4   8   2       12.67       11.24      2.12 o 
  -3   8   2      445.12      400.46     10.90 o 
  -2   8   2       81.58       74.11      2.78 o 
  -1   8   2       16.53       22.58      1.65 o 
   0   8   2       96.27       91.99      7.29 o 
   1   8   2      167.07      170.44      4.23 o 
   2   8   2        2.58        4.36      1.12 o 
   3   8   2      165.64      174.87      5.36 o 
   4   8   2      217.09      209.71      6.12 o 
   5   8   2        0.01       -0.40      0.89 o 
   6   8   2      259.99      254.81     12.15 o 
   7   8   2        0.26        0.57      1.11 o 
   8   8   2        0.35        2.86      1.25 o 
   9   8   2       61.03       78.17      6.47 o 
  -5   9   2        1.73        1.29      1.58 o 
  -4   9   2        0.56        0.81      1.54 o 
  -3   9   2        0.60       -0.56      1.30 o 
  -2   9   2       21.77       20.69      2.21 o 
  -1   9   2       68.23       63.98      4.09 o 
   0   9   2       19.38       17.87      1.60 o 
   1   9   2       76.38       58.13      2.42 o 
   2   9   2      230.80      240.01      6.68 o 
   3   9   2      294.88      278.11      7.67 o 
   4   9   2      133.08      121.24      4.69 o 
   5   9   2      333.75      325.03      8.76 o 
   6   9   2        5.55        7.54      1.61 o 
   7   9   2        3.29        2.83      2.08 o 
   8   9   2        7.33        3.35      1.48 o 
   9   9   2       38.82       39.32      3.38 o 
  -4  10   2        0.12       -1.99      1.99 o 
  -3  10   2       19.68       18.11      2.68 o 
  -2  10   2       19.04       15.80      1.70 o 
  -1  10   2       13.50       12.22      1.56 o 
   0  10   2        9.44        6.09      1.15 o 
   1  10   2      143.07      140.56      4.98 o 
   2  10   2      174.17      156.82      5.32 o 
   3  10   2      107.28       89.63     14.89 o 
   4  10   2       83.54       92.09      6.26 o 
   5  10   2       58.72       58.85      3.45 o 
   6  10   2        5.43        3.27      1.39 o 
   7  10   2       31.16       29.03      2.83 o 
   8  10   2        0.66       -0.02      1.20 o 
  -3  11   2        6.04        7.07      2.18 o 
  -2  11   2        0.29       -0.31      1.50 o 
  -1  11   2       12.10       16.76      3.35 o 
   0  11   2       54.76       52.58      4.35 o 
   1  11   2       28.76       28.16      2.59 o 
   2  11   2        0.20        1.86      1.16 o 
   3  11   2       19.37       25.27      4.16 o 
   4  11   2        3.90        3.83      1.38 o 
   5  11   2        5.32        7.28      1.61 o 
   6  11   2       34.43       27.23      4.32 o 
   7  11   2        0.67        1.09      1.96 o 
  -1  12   2        0.89        2.10      1.26 o 
   0  12   2       18.63       20.78      2.80 o 
   1  12   2        7.25        8.69      1.68 o 
   2  12   2        1.32       -0.12      2.59 o 
   3  12   2        0.19       -0.14      1.21 o 
   4  12   2        5.67        9.53      1.86 o 
   5  12   2        4.13        3.80      2.27 o 
  -4 -11   3        4.06        7.11      1.91 o 
  -3 -11   3        2.41        6.09      1.72 o 
  -2 -11   3        0.03        0.10      1.13 o 
  -1 -11   3       49.21       58.39      3.77 o 
   0 -11   3        0.54        0.37      1.09 o 
   1 -11   3        6.04        5.67      2.60 o 
  -6 -10   3        2.04        5.75      2.21 o 
  -5 -10   3       14.12       21.32      2.51 o 
  -4 -10   3       88.75       78.48      4.05 o 
  -3 -10   3       44.42       42.25      3.31 o 
  -2 -10   3       33.74       40.30      3.19 o 
  -1 -10   3        3.22        4.30      1.47 o 
   0 -10   3       35.73       27.94      2.72 o 
   1 -10   3        2.60       -0.29      0.97 o 
   2 -10   3        1.41        0.76      1.02 o 
   3 -10   3       10.04       12.18      2.14 o 
  -7  -9   3       13.45       20.94      2.50 o 
  -6  -9   3        0.00       -0.63      0.98 o 
  -5  -9   3        1.03        6.44      1.53 o 
  -4  -9   3        1.27        1.59      1.11 o 
  -3  -9   3       11.92       10.86      2.03 o 
  -2  -9   3      229.65      213.14      9.96 o 
  -1  -9   3       93.17       80.13      3.81 o 
   0  -9   3        5.91        3.62      1.64 o 
   1  -9   3      172.76      155.27      4.74 o 
   2  -9   3        3.47        2.99      1.02 o 
   3  -9   3        0.67        0.79      0.88 o 
   4  -9   3       15.47       18.30      2.04 o 
  -8  -8   3        0.62       -0.50      1.17 o 
  -7  -8   3        3.10        2.18      1.31 o 
  -6  -8   3        7.85        5.57      1.44 o 
  -5  -8   3        0.03       -0.50      0.93 o 
  -4  -8   3      266.08      267.49      7.70 o 
  -3  -8   3       24.12       16.21      1.95 o 
  -2  -8   3        0.61        2.12      1.04 o 
  -1  -8   3       20.51       17.48      2.83 o 
   0  -8   3      752.21      721.18     29.36 o 
   1  -8   3      208.96      198.45      5.30 o 
   2  -8   3      204.63      210.18      6.99 o 
   3  -8   3        8.19        6.38      1.23 o 
   4  -8   3        2.97        0.98      0.89 o 
   5  -8   3       79.13       87.57      7.05 o 
  -8  -7   3        2.77        5.70      2.65 o 
  -7  -7   3        9.91       14.36      1.93 o 
  -6  -7   3       81.56       84.38      3.76 o 
  -5  -7   3        7.12        1.54      1.02 o 
  -4  -7   3       92.29       94.73      3.83 o 
  -3  -7   3        0.84        1.62      0.98 o 
  -2  -7   3      760.07      757.92     16.21 o 
  -1  -7   3        0.12        0.20      0.68 o 
   0  -7   3        7.71        7.40      1.14 o 
   1  -7   3      269.91      243.01      5.82 o 
   2  -7   3       30.17       43.22      2.27 o 
   3  -7   3      375.27      414.84     10.33 o 
   4  -7   3       33.48       35.38      2.29 o 
   5  -7   3        5.59        8.64      2.08 o 
   6  -7   3        6.57        6.80      2.33 o 
  -9  -6   3        0.11        0.81      2.22 o 
  -8  -6   3       67.98       59.33      5.05 o 
  -7  -6   3       16.27       29.02      3.91 o 
  -6  -6   3       91.06      113.71      4.28 o 
  -5  -6   3       29.51       34.23      2.25 o 
  -4  -6   3        3.06        1.67      0.85 o 
  -3  -6   3       38.27       41.38      2.30 o 
  -2  -6   3      910.58      894.09     35.77 o 
  -1  -6   3       89.51       90.28      2.81 o 
   0  -6   3       71.74       62.81      2.37 o 
   1  -6   3      162.12      173.37      4.41 o 
   2  -6   3       10.77       11.88      1.43 o 
   3  -6   3      173.00      176.08      4.69 o 
   4  -6   3      269.04      262.05      6.56 o 
   5  -6   3       64.87       64.76      2.86 o 
   6  -6   3       51.27       56.12      3.98 o 
   7  -6   3       42.81       43.87      4.02 o 
  -9  -5   3       31.53       36.67      4.92 o 
  -8  -5   3      105.21      123.39      7.70 o 
  -7  -5   3       24.60       25.81      2.18 o 
  -6  -5   3       27.75       28.92      3.48 o 
  -5  -5   3        2.26        2.73      0.92 o 
  -4  -5   3       40.50       33.03      3.26 o 
  -3  -5   3      430.62      420.90      7.72 o 
  -2  -5   3      223.80      216.47      4.62 o 
  -1  -5   3        1.83        4.25      0.81 o 
   0  -5   3      152.75      115.25      3.67 o 
   1  -5   3       24.83       34.71      2.52 o 
   2  -5   3      188.86      171.09      4.26 o 
   3  -5   3       50.04       56.37      2.31 o 
   4  -5   3      143.80      155.63      4.28 o 
   5  -5   3      192.59      218.02      5.50 o 
   6  -5   3        2.40        2.26      1.44 o 
   7  -5   3       18.33       18.43      2.69 o 
   8  -5   3       18.82       22.46      3.09 o 
  -9  -4   3        0.51        2.62      2.17 o 
  -8  -4   3       33.36       31.85      4.27 o 
  -7  -4   3       11.96        8.45      2.45 o 
  -6  -4   3       31.89       16.18      1.58 o 
  -5  -4   3      168.94      163.87      7.50 o 
  -4  -4   3      161.03      165.00      3.62 o 
  -3  -4   3      488.55      425.12      7.61 o 
  -2  -4   3      377.88      463.26      8.18 o 
  -1  -4   3     1633.57     1694.92     26.61 o 
   1  -4   3       32.08       31.46      4.32 o 
   2  -4   3       43.41       85.47      4.13 o 
   3  -4   3      868.10      871.74     15.01 o 
   4  -4   3        0.49        0.93      0.62 o 
   5  -4   3       12.33       12.11      1.32 o 
   6  -4   3       54.43       60.33      3.78 o 
   7  -4   3        3.18        7.61      1.79 o 
   8  -4   3       36.93       44.01      4.43 o 
 -10  -3   3        3.65        2.45      2.45 o 
  -9  -3   3       20.20       17.41      3.71 o 
  -8  -3   3        1.33        0.81      1.84 o 
  -7  -3   3       56.45       53.93      4.47 o 
  -6  -3   3      465.52      496.70     16.73 o 
  -5  -3   3      106.58      104.36      4.08 o 
  -4  -3   3       85.30       68.90      2.55 o 
  -3  -3   3      248.88      405.17     10.02 o 
  -2  -3   3       36.42       40.47      1.45 o 
  -1  -3   3      346.26      403.47      7.10 o 
   0  -3   3      739.31      649.68     12.90 o 
   1  -3   3       49.11       38.64      1.61 o 
   2  -3   3      134.37      102.90      2.75 o 
   3  -3   3       33.86       50.33      3.37 o 
   4  -3   3      349.17      322.04      7.28 o 
   5  -3   3       11.10       11.22      1.47 o 
   6  -3   3       89.63       90.31      3.08 o 
   7  -3   3       18.81       22.01      2.62 o 
   8  -3   3        7.63        6.88      1.82 o 
   9  -3   3        7.96        7.52      2.23 o 
 -10  -2   3       21.40       29.33      4.67 o 
  -9  -2   3       64.26       72.66      5.91 o 
  -8  -2   3       57.22       69.13      5.35 o 
  -7  -2   3      389.88      371.15     13.91 o 
  -6  -2   3       10.12       12.63      1.15 o 
  -5  -2   3       44.89       49.57      2.36 o 
  -4  -2   3       90.70       85.91      2.22 o 
  -3  -2   3     2685.58     2897.60     44.20 o 
  -2  -2   3     1063.23     1018.31     25.69 o 
  -1  -2   3     1068.64     1170.92     18.35 o 
   0  -2   3     1527.34     1505.67     48.88 o 
   1  -2   3      444.49      587.69      9.81 o 
   2  -2   3      373.01      335.25      6.21 o 
   3  -2   3      880.14      994.40     16.27 o 
   4  -2   3     1079.61     1040.24     17.20 o 
   5  -2   3        0.74        0.75      0.57 o 
   6  -2   3        0.98        3.87      1.01 o 
   7  -2   3       41.12       30.59      2.83 o 
   8  -2   3        4.07        3.88      1.45 o 
   9  -2   3       25.83       30.40      8.37 o 
 -10  -1   3        1.06        4.06      2.65 o 
  -9  -1   3        3.23        4.27      2.25 o 
  -8  -1   3      123.45      142.97      7.75 o 
  -7  -1   3      573.13      609.52     19.42 o 
  -6  -1   3        0.35        0.97      1.01 o 
  -5  -1   3        8.19        6.38      0.81 o 
  -4  -1   3      120.62      168.93      4.88 o 
  -3  -1   3      432.40      420.52      7.18 o 
   0  -1   3     1869.55     1894.26     29.00 o 
   1  -1   3     7137.29     7109.53    134.27 o 
   2  -1   3      433.67      476.38     10.04 o 
   3  -1   3      145.60      154.67      3.39 o 
   4  -1   3      186.20      188.58      4.13 o 
   5  -1   3      417.18      346.48      6.81 o 
   6  -1   3       22.48       21.87      1.50 o 
   7  -1   3      259.69      247.07      8.64 o 
   8  -1   3        3.17        4.77      1.46 o 
   9  -1   3        0.30        1.49      1.26 o 
  10  -1   3       18.54       19.57      3.47 o 
 -10   0   3        3.03        7.55      2.88 o 
  -9   0   3       31.44       33.67      4.47 o 
  -8   0   3       20.16       24.68      2.68 o 
  -7   0   3        4.53        3.97      1.47 o 
  -6   0   3        0.32        0.85      1.26 o 
  -5   0   3       12.08       23.14      1.46 o 
  -4   0   3       57.53       45.15      1.79 o 
  -3   0   3      334.35      231.91      5.42 o 
  -2   0   3     1895.96     1652.18     30.08 o 
  -1   0   3      104.71      140.95      2.68 o 
   0   0   3        2.61        0.21      0.23 o 
   1   0   3      546.92      664.61     10.57 o 
   2   0   3      602.46      713.93     17.27 o 
   3   0   3      115.31      108.44      3.20 o 
   4   0   3       92.54      146.58      3.35 o 
   5   0   3      257.16      206.07      4.50 o 
   6   0   3      236.98      246.95      5.78 o 
   7   0   3       13.09       11.74      1.29 o 
   8   0   3        0.53        1.73      1.21 o 
   9   0   3       12.56       12.09      2.09 o 
  10   0   3        0.12       -1.54      1.54 o 
  -9   1   3        0.32       -1.20      1.20 o 
  -8   1   3       56.05       41.39      3.27 o 
  -7   1   3      709.32      711.56     18.06 o 
  -6   1   3      179.15      188.58      6.13 o 
  -5   1   3      237.77      273.17      7.50 o 
  -4   1   3      353.90      307.08      7.82 o 
  -3   1   3     1851.56     1875.49     36.88 o 
  -2   1   3     2539.56     2981.49     57.20 o 
  -1   1   3     7733.12     7754.30    140.77 o 
   0   1   3       25.38        8.42      1.05 o 
   1   1   3       95.22      103.47      2.00 o 
   2   1   3    15824.44    16993.46    258.97 o 
   3   1   3     1249.02     1340.72     20.92 o 
   4   1   3     1566.61     1531.90     29.59 o 
   5   1   3       47.63       27.47      1.56 o 
   6   1   3       36.41       46.65      2.11 o 
   7   1   3      196.49      169.72      4.28 o 
   8   1   3      433.22      417.26     11.03 o 
   9   1   3        0.77        3.13      1.79 o 
  10   1   3        0.04        1.74      1.94 o 
  -9   2   3        3.56        5.69      1.84 o 
  -8   2   3        7.89        8.61      2.68 o 
  -7   2   3       29.28       31.96      6.22 o 
  -6   2   3      156.45      176.65      6.02 o 
  -5   2   3      860.37      840.79     18.57 o 
  -4   2   3      465.51      507.56     11.79 o 
  -3   2   3     3146.94     3616.30     69.77 o 
  -2   2   3       11.53        0.91      0.64 o 
  -1   2   3     2846.05     2691.55     40.85 o 
   0   2   3    15824.46    14807.51    282.82 o 
   1   2   3        0.15        0.78      0.67 o 
   3   2   3     1251.41     1253.43     19.56 o 
   4   2   3      326.40      346.78      7.71 o 
   5   2   3        6.58        9.08      0.98 o 
   6   2   3       45.85       48.51      1.96 o 
   7   2   3       88.42       82.54      2.74 o 
   8   2   3      103.55      105.03      4.76 o 
   9   2   3       67.63       80.84      5.75 o 
  10   2   3        1.12        6.33      2.55 o 
  -9   3   3       71.25       75.40      4.61 o 
  -8   3   3      119.35      114.71      5.36 o 
  -7   3   3       40.97       43.40      3.39 o 
  -6   3   3       10.81       18.33      2.28 o 
  -5   3   3      149.29      161.46      5.51 o 
  -4   3   3       81.79       90.68      3.67 o 
  -3   3   3       20.77       27.64      1.08 o 
  -2   3   3     1694.65     1543.04     24.05 o 
  -1   3   3       30.59       12.02      0.94 o 
   0   3   3      792.43      993.15     19.96 o 
   1   3   3     2552.16     3000.28     45.43 o 
   2   3   3     4916.50     5396.57     81.30 o 
   3   3   3     2647.48     2732.79     41.64 o 
   4   3   3       57.11       67.39      2.32 o 
   5   3   3       95.67       99.20      2.62 o 
   6   3   3      199.57      190.37      4.31 o 
   7   3   3       67.29       62.78      2.80 o 
   8   3   3       41.20       40.04      2.46 o 
   9   3   3       18.66       21.53      3.58 o 
  10   3   3        1.72        5.27      2.30 o 
  -9   4   3       89.17       77.82      4.93 o 
  -8   4   3       88.88      107.87      5.41 o 
  -7   4   3        5.74        3.99      1.56 o 
  -6   4   3      262.78      270.32      8.41 o 
  -5   4   3      201.50      178.01      6.09 o 
  -4   4   3      137.24      131.74      4.76 o 
  -3   4   3        1.54        0.75      0.38 o 
  -2   4   3      517.52      498.08      8.59 o 
  -1   4   3      116.22      201.17      4.95 o 
   0   4   3       15.37        4.47      4.43 o 
   1   4   3     2430.04     2238.51     34.26 o 
   2   4   3      411.62      310.86      5.49 o 
   3   4   3       30.16       24.76      1.82 o 
   4   4   3        2.58        0.90      0.48 o 
   5   4   3     1621.20     1624.04     25.57 o 
   6   4   3      300.95      328.45      7.83 o 
   7   4   3        0.04       -0.10      0.78 o 
   8   4   3       20.76       17.09      1.90 o 
   9   4   3       59.79       53.93      4.80 o 
  10   4   3        0.00        1.89      1.87 o 
  -8   5   3        0.00        0.33      1.47 o 
  -7   5   3        0.14       -0.66      1.29 o 
  -6   5   3       21.52       21.15      2.66 o 
  -5   5   3        7.09        4.43      1.82 o 
  -4   5   3      225.39      200.89      6.50 o 
  -3   5   3      243.76      316.84      6.19 o 
  -2   5   3        1.52        2.05      0.54 o 
  -1   5   3       94.45      141.91      5.30 o 
   0   5   3     2002.44     1736.94     45.26 o 
   1   5   3      176.46      101.31      3.09 o 
   2   5   3      674.27      688.13     15.28 o 
   3   5   3       44.57       36.40      1.56 o 
   4   5   3      115.30      114.49      4.81 o 
   5   5   3        9.15       10.54      1.29 o 
   6   5   3       51.48       57.31      6.17 o 
   7   5   3       11.70       12.31      1.54 o 
   8   5   3       28.15       37.23      2.54 o 
   9   5   3       14.93       14.00      1.92 o 
  10   5   3       42.47       61.86      5.53 o 
  -8   6   3       10.22       14.55      2.64 o 
  -7   6   3        5.31        6.29      1.83 o 
  -6   6   3       29.29       28.31      3.09 o 
  -5   6   3       31.67       26.38      2.83 o 
  -4   6   3      327.38      334.06     21.99 o 
  -3   6   3       15.43       23.09      1.58 o 
  -2   6   3       36.39       26.79      1.41 o 
  -1   6   3      149.38      134.83      3.37 o 
   0   6   3      543.70      529.51     11.10 o 
   1   6   3      248.67      204.07      5.41 o 
   2   6   3       63.43       67.03      2.06 o 
   3   6   3        6.46        5.69      0.74 o 
   4   6   3       66.93       60.67      2.56 o 
   5   6   3        2.17        2.58      1.46 o 
   6   6   3       42.46       38.97      3.28 o 
   7   6   3       65.54       65.75      3.13 o 
   8   6   3        5.38        4.23      1.32 o 
   9   6   3       30.79       31.27      2.62 o 
  10   6   3        4.20        8.91      2.85 o 
  -7   7   3       23.61       23.03      3.12 o 
  -6   7   3        0.36        2.52      1.56 o 
  -5   7   3        3.71        8.09      5.10 o 
  -4   7   3      188.61      172.22      6.46 o 
  -3   7   3        0.19        2.88      0.88 o 
  -2   7   3       47.76       39.17      1.82 o 
  -1   7   3       19.48       19.46      1.38 o 
   1   7   3        8.72        9.14      1.57 o 
   2   7   3      552.20      657.33     11.43 o 
   3   7   3       71.42       58.72      2.65 o 
   4   7   3       67.33       75.68      3.10 o 
   5   7   3      243.13      240.89      7.28 o 
   6   7   3       79.69       76.92      3.33 o 
   7   7   3       41.76       40.92      7.09 o 
   8   7   3       44.44       36.67      2.66 o 
   9   7   3       88.88       84.14      6.25 o 
  10   7   3       10.99       15.17      3.48 o 
  -6   8   3        1.72        2.15      1.71 o 
  -5   8   3        5.67        6.72      2.01 o 
  -4   8   3       20.75       23.21      2.79 o 
  -3   8   3        4.64        3.70      1.60 o 
  -2   8   3      111.68      113.12      4.08 o 
  -1   8   3       17.38       18.71      1.95 o 
   0   8   3        9.40       13.60      2.27 o 
   1   8   3       59.75       46.75      2.05 o 
   2   8   3     1034.48      962.45     16.27 o 
   3   8   3      105.12       89.14      8.05 o 
   4   8   3      261.81      251.92      7.60 o 
   5   8   3       47.34       45.70      2.58 o 
   6   8   3       69.77       67.72      3.72 o 
   7   8   3       28.04       25.75      2.34 o 
   8   8   3       58.80       74.94      3.74 o 
   9   8   3       38.72       45.44      4.88 o 
  -5   9   3        4.14        2.42      3.28 o 
  -4   9   3        3.12        3.95      1.76 o 
  -3   9   3       47.62       53.76      3.76 o 
  -2   9   3        7.85        6.65      1.33 o 
  -1   9   3       21.90       24.95      1.83 o 
   0   9   3       54.43       48.54      2.24 o 
   1   9   3        8.61       10.68      1.26 o 
   2   9   3       66.60       61.51      3.02 o 
   3   9   3        0.21        1.26      0.93 o 
   4   9   3       44.63       48.26      2.83 o 
   5   9   3       88.72       98.29      4.09 o 
   6   9   3      303.17      300.76      8.38 o 
   7   9   3      408.53      379.21      9.97 o 
   8   9   3       24.05       24.38      2.57 o 
   9   9   3        9.24        9.49      1.88 o 
  -4  10   3        0.77        0.54      1.55 o 
  -3  10   3        1.16        1.37      1.52 o 
  -2  10   3        4.69        5.99      2.99 o 
  -1  10   3       26.09       20.69      2.01 o 
   0  10   3       19.00       19.41      1.78 o 
   1  10   3        2.75        7.31      2.49 o 
   2  10   3        8.34        6.21      2.04 o 
   3  10   3      161.32      161.79      7.79 o 
   4  10   3      106.15       97.42      8.62 o 
   5  10   3      102.23      116.81      4.74 o 
   6  10   3       74.26       70.79      3.72 o 
   7  10   3      130.87      151.10      6.65 o 
   8  10   3        5.74        4.24      1.58 o 
  -3  11   3        9.24        8.57      2.20 o 
  -2  11   3       24.35       25.01      4.85 o 
  -1  11   3        0.21       -0.04      0.85 o 
   0  11   3       27.15       19.24      2.65 o 
   1  11   3       32.23       39.70      2.88 o 
   2  11   3        0.17       -0.58      0.82 o 
   3  11   3        7.60       10.76      1.71 o 
   4  11   3        1.45        4.80      2.17 o 
   5  11   3       41.91       51.45      3.80 o 
   6  11   3        1.51        1.31      1.31 o 
   7  11   3        6.21        9.77      2.01 o 
  -1  12   3        6.27       12.13      1.95 o 
   0  12   3       64.27       67.64      3.57 o 
   1  12   3       18.30       25.03      2.58 o 
   2  12   3        0.01       -0.15      1.32 o 
   3  12   3       10.04       14.79      2.09 o 
   4  12   3       12.90       16.08      2.20 o 
   5  12   3       24.90       28.03      2.78 o 
   6  12   3       10.50       11.13      3.26 o 
  -3 -11   4        0.23        2.15      1.40 o 
  -2 -11   4        9.25       15.86      2.36 o 
  -1 -11   4       32.25       41.63      3.50 o 
  -5 -10   4        2.08        5.46      2.33 o 
  -4 -10   4        0.91        2.80      1.42 o 
  -3 -10   4       45.12       44.31      4.16 o 
  -2 -10   4       18.98       29.60      2.86 o 
  -1 -10   4        3.01        1.16      1.54 o 
   0 -10   4        7.03        9.02      1.71 o 
   1 -10   4        2.55        3.64      1.30 o 
   2 -10   4        9.22       10.46      1.67 o 
  -7  -9   4       10.30        7.55      1.71 o 
  -6  -9   4        1.67        0.61      1.24 o 
  -5  -9   4        0.23        0.32      1.06 o 
  -4  -9   4       36.73       46.01      3.92 o 
  -3  -9   4       46.65       54.52      3.32 o 
  -2  -9   4       70.78       77.45      3.88 o 
  -1  -9   4       23.16       18.50      2.24 o 
   0  -9   4        0.96        4.15      2.02 o 
   1  -9   4        2.48        5.85      1.26 o 
   2  -9   4        1.04       -0.22      1.37 o 
   3  -9   4        1.15        0.73      1.00 o 
   4  -9   4       20.63       23.00      2.44 o 
  -7  -8   4       22.22       17.36      3.60 o 
  -6  -8   4       49.67       56.96      3.90 o 
  -5  -8   4      205.42      213.15      6.73 o 
  -4  -8   4      129.20      116.00      8.13 o 
  -3  -8   4      115.60      121.71      4.76 o 
  -2  -8   4        8.86        9.52      1.70 o 
  -1  -8   4        2.87        8.63      2.51 o 
   0  -8   4      158.99      159.03      4.80 o 
   1  -8   4        5.03        5.41      1.66 o 
   2  -8   4       74.68       62.99      2.93 o 
   3  -8   4        4.25        6.19      1.40 o 
   4  -8   4       25.94       24.35      2.55 o 
   5  -8   4       31.57       26.98      3.38 o 
  -8  -7   4        0.86        6.21      2.62 o 
  -7  -7   4      101.57      103.63      4.37 o 
  -6  -7   4       51.88       51.51      3.05 o 
  -5  -7   4      205.09      174.51      5.77 o 
  -4  -7   4      190.34      194.11      6.05 o 
  -3  -7   4      421.44      402.83      9.97 o 
  -2  -7   4       35.53       39.89      2.97 o 
  -1  -7   4       69.62       77.60      4.06 o 
   0  -7   4      371.76      381.32      7.97 o 
   1  -7   4      119.78      126.36      3.88 o 
   2  -7   4      114.49      111.71      3.74 o 
   3  -7   4        0.73        0.90      1.00 o 
   4  -7   4        9.07        9.81      1.50 o 
   5  -7   4       31.96       35.41      2.73 o 
   6  -7   4       16.67       29.43      3.45 o 
  -9  -6   4        7.60       11.03      2.95 o 
  -8  -6   4       11.01       18.70      3.56 o 
  -7  -6   4       75.16       65.72      5.40 o 
  -6  -6   4        5.86       10.55      1.64 o 
  -5  -6   4      229.20      231.56      6.64 o 
  -4  -6   4       16.82       11.97      1.88 o 
  -3  -6   4       18.87       27.26      2.10 o 
  -2  -6   4       74.72       62.33      2.33 o 
  -1  -6   4       72.04       69.07      2.52 o 
   0  -6   4       91.06       81.91      7.51 o 
   1  -6   4      258.73      279.78      6.23 o 
   2  -6   4        3.66        3.89      1.36 o 
   3  -6   4       63.96       58.61      2.59 o 
   4  -6   4       52.22       51.40      3.61 o 
   5  -6   4        2.09        2.59      1.00 o 
   6  -6   4        0.01        0.75      1.28 o 
   7  -6   4       16.17       20.22      7.61 o 
  -9  -5   4       37.06       39.09      5.25 o 
  -8  -5   4        1.87       -0.83      1.67 o 
  -7  -5   4       70.63       79.52      5.78 o 
  -6  -5   4        4.46        4.16      0.98 o 
  -5  -5   4        0.95        0.75      0.77 o 
  -4  -5   4      402.14      476.68     10.80 o 
  -3  -5   4      526.63      497.56     22.71 o 
  -2  -5   4       31.59       56.82      2.11 o 
  -1  -5   4       22.59       26.58      1.52 o 
   0  -5   4       42.61       57.66      2.52 o 
   1  -5   4       47.03       47.47      2.02 o 
   2  -5   4      208.37      181.67      6.40 o 
   3  -5   4       96.77       88.58      3.04 o 
   4  -5   4       65.88       65.30      2.66 o 
   5  -5   4        0.58       -0.33      1.48 o 
   6  -5   4       17.49       21.30      3.02 o 
   7  -5   4        0.29       -0.94      1.28 o 
   8  -5   4       14.06       18.26      2.83 o 
  -9  -4   4       26.20       34.85      4.85 o 
  -8  -4   4       18.91       27.48      4.24 o 
  -7  -4   4        0.79        2.37      2.04 o 
  -6  -4   4       71.26       62.43      2.84 o 
  -5  -4   4       25.35       25.36      1.85 o 
  -4  -4   4      412.26      397.62      9.06 o 
  -3  -4   4      196.16      256.95      5.22 o 
  -2  -4   4      126.63      126.66      3.12 o 
  -1  -4   4      203.31      268.25      5.38 o 
   0  -4   4      967.78      840.67     16.74 o 
   1  -4   4      126.43       94.34      3.19 o 
   2  -4   4      340.53      277.84      9.71 o 
   3  -4   4      188.32      201.83      4.85 o 
   4  -4   4       76.52       80.66      2.80 o 
   5  -4   4       28.39       34.55      2.40 o 
   6  -4   4        4.29        5.52      1.12 o 
   7  -4   4        4.77        7.68      1.87 o 
   8  -4   4       13.07       18.18      2.61 o 
  -9  -3   4        1.92        8.38      2.68 o 
  -8  -3   4       86.58       95.20      6.36 o 
  -7  -3   4       17.72       14.71      2.95 o 
  -6  -3   4        6.72        8.49      1.41 o 
  -5  -3   4      136.88      146.68      4.32 o 
  -4  -3   4        6.50        4.31      0.70 o 
  -3  -3   4       74.30       82.22      2.24 o 
  -2  -3   4        1.35        6.89      0.77 o 
  -1  -3   4      206.72      148.78      3.35 o 
   0  -3   4     1870.05     1616.91     39.14 o 
   1  -3   4     1606.29     1526.33     24.20 o 
   2  -3   4        5.57        9.47      1.24 o 
   3  -3   4        8.64        4.93      1.03 o 
   4  -3   4      123.42       97.57      3.53 o 
   5  -3   4        2.61        2.63      0.82 o 
   6  -3   4       19.50       26.62      1.88 o 
   7  -3   4        0.38        1.32      1.35 o 
   8  -3   4        1.91        8.08      1.94 o 
   9  -3   4        8.27        8.78      3.89 o 
 -10  -2   4        0.81        3.53      2.57 o 
  -9  -2   4       41.48       52.19      5.50 o 
  -8  -2   4      134.40      122.35      7.24 o 
  -7  -2   4       22.71       14.08      2.85 o 
  -6  -2   4       26.97       37.96      3.81 o 
  -5  -2   4      515.28      542.05      9.53 o 
  -4  -2   4     1245.62     1373.95     21.77 o 
  -3  -2   4      524.70      622.42     10.41 o 
  -2  -2   4     1842.11     1774.16     82.89 o 
  -1  -2   4      566.51      795.24     12.90 o 
   0  -2   4        9.09        1.27      0.42 o 
   3  -2   4      836.50      676.65     11.64 o 
   4  -2   4       97.31       69.90      2.35 o 
   5  -2   4       18.93       26.52      1.71 o 
   6  -2   4      187.05      177.61      4.55 o 
   7  -2   4       56.15       51.90      2.40 o 
   8  -2   4        3.13        2.87      1.42 o 
   9  -2   4       14.20       14.98      2.44 o 
 -10  -1   4        7.82        8.91      3.10 o 
  -9  -1   4       35.00       32.23      4.42 o 
  -8  -1   4      116.78      123.16      7.27 o 
  -7  -1   4       64.57       86.73      4.05 o 
  -6  -1   4        6.70       14.23      1.88 o 
  -5  -1   4      224.02      217.24      4.54 o 
  -4  -1   4      192.61      267.40      5.09 o 
  -3  -1   4      188.24      159.04      3.73 o 
  -2  -1   4      149.89      154.71      5.11 o 
  -1  -1   4        3.45       -0.03      0.23 o 
   0  -1   4      405.05      505.55      8.40 o 
   1  -1   4     1300.22     1159.43     18.29 o 
   2  -1   4      196.40      280.53      5.28 o 
   3  -1   4     3234.18     3049.55     57.70 o 
   4  -1   4      423.77      495.42      8.92 o 
   5  -1   4       11.11       15.13      1.72 o 
   6  -1   4      103.16      102.79      3.12 o 
   7  -1   4       45.01       38.64      2.04 o 
   8  -1   4        1.69        1.66      1.24 o 
   9  -1   4        0.42        4.35      1.54 o 
  -9   0   4        0.41        2.47      2.04 o 
  -8   0   4        0.50       -1.21      1.59 o 
  -7   0   4       43.00       45.63      3.21 o 
  -6   0   4        8.32       10.20      1.69 o 
  -5   0   4       61.82       52.75      2.80 o 
  -4   0   4      351.84      340.17      6.17 o 
  -3   0   4     1094.80     1377.07     25.47 o 
  -2   0   4     1707.80     1846.42    108.13 o 
   1   0   4     8999.07     9059.49    167.50 o 
   2   0   4        7.78        7.90      1.16 o 
   3   0   4      328.09      266.86      5.08 o 
   4   0   4     1086.61     1190.04     23.68 o 
   5   0   4       39.36       57.45      2.08 o 
   6   0   4      558.26      541.74     10.00 o 
   7   0   4      171.69      184.57      5.19 o 
   8   0   4        0.06        0.69      1.12 o 
   9   0   4        1.04        1.51      1.44 o 
  10   0   4       42.52       60.44      5.27 o 
  -9   1   4       14.83        9.74      2.88 o 
  -8   1   4       34.15       35.90      3.21 o 
  -7   1   4       43.88       35.47      2.94 o 
  -6   1   4       24.44       16.49      2.07 o 
  -5   1   4      224.12      195.36      6.00 o 
  -4   1   4     5107.84     5930.75    113.40 o 
  -3   1   4      412.11      499.01     11.15 o 
  -2   1   4     1469.89     1421.27     22.05 o 
  -1   1   4     1696.29     1711.58     26.16 o 
   0   1   4     1036.06      919.50     18.00 o 
   1   1   4      355.47      397.91      6.97 o 
   2   1   4    14204.85    13394.17    246.26 o 
   3   1   4      762.64      914.35     14.66 o 
   4   1   4      204.54      272.94      5.29 o 
   5   1   4      140.64       96.20      3.36 o 
   6   1   4        0.51        0.55      0.63 o 
   7   1   4      210.10      194.09      5.32 o 
   8   1   4       64.97       60.55      3.48 o 
   9   1   4       10.68       11.76      2.70 o 
  10   1   4        9.47        7.70      2.75 o 
  -9   2   4        2.44        3.81      2.50 o 
  -8   2   4       55.15       51.58      3.64 o 
  -7   2   4      206.40      199.42      6.89 o 
  -6   2   4      199.30      176.01      6.07 o 
  -5   2   4      485.99      465.30     11.49 o 
  -4   2   4      855.32      971.52     20.68 o 
  -3   2   4      772.41      803.82     17.08 o 
  -2   2   4      132.68      182.95      5.07 o 
  -1   2   4      858.94      850.77     13.43 o 
   0   2   4     3848.00     4453.02     84.39 o 
   1   2   4    26184.66    24988.71    467.89 o 
   2   2   4     2003.27     2536.51     38.65 o 
   3   2   4      507.71      335.46      5.94 o 
   4   2   4      388.42      385.35      6.90 o 
   5   2   4      811.30      881.09     17.99 o 
   6   2   4       64.95       57.74      3.24 o 
   7   2   4      179.15      179.94      4.47 o 
   8   2   4       56.93       60.14      2.51 o 
   9   2   4       87.85      106.83      6.56 o 
  10   2   4       20.87       19.10      3.61 o 
  -9   3   4       19.90       17.28      2.83 o 
  -8   3   4       28.60       29.07      3.20 o 
  -7   3   4       41.32       35.37      3.14 o 
  -6   3   4      367.27      372.76     12.19 o 
  -5   3   4      280.35      291.07      8.23 o 
  -4   3   4      320.82      317.71      8.40 o 
  -3   3   4       16.92       18.48      1.69 o 
  -2   3   4     1737.46     1896.81     29.35 o 
  -1   3   4      102.63      154.75      3.08 o 
   0   3   4       68.91       48.14      1.32 o 
   1   3   4     1507.53     1456.88     22.45 o 
   2   3   4     3197.45     3046.26     46.16 o 
   3   3   4     2394.83     2187.44     33.58 o 
   4   3   4      316.79      341.63      6.23 o 
   5   3   4      160.62      157.06      3.60 o 
   6   3   4      157.22      177.74      5.09 o 
   7   3   4      112.35      105.47      3.81 o 
   8   3   4      236.22      254.54      6.94 o 
   9   3   4      113.43      127.88      7.24 o 
  10   3   4        3.65        4.54      2.30 o 
  -9   4   4        0.52       -0.01      1.42 o 
  -8   4   4        8.24        8.85      1.99 o 
  -7   4   4      168.12      167.52      6.54 o 
  -6   4   4       13.22       12.99      2.14 o 
  -5   4   4      137.98      117.05      4.75 o 
  -4   4   4      130.01      133.90      4.86 o 
  -3   4   4       18.43       13.18      0.90 o 
  -2   4   4        2.82        3.92      0.50 o 
  -1   4   4        0.73        0.97      0.54 o 
   0   4   4        0.98        0.58      0.30 o 
   1   4   4     1413.67     1436.71     22.28 o 
   2   4   4       47.78       28.92      1.48 o 
   3   4   4        0.65        2.42      0.54 o 
   4   4   4      386.18      408.52      7.24 o 
   5   4   4        0.93        1.53      0.59 o 
   6   4   4       47.39       43.24      2.17 o 
   7   4   4      314.59      287.67      7.35 o 
   8   4   4       31.25       25.20      3.32 o 
   9   4   4        0.08        0.83      1.05 o 
  10   4   4        0.07       -1.06      1.82 o 
  -8   5   4        4.35        7.89      2.11 o 
  -7   5   4       56.75       68.08      7.27 o 
  -6   5   4        0.26       -0.79      1.07 o 
  -5   5   4       86.12       88.73      5.00 o 
  -4   5   4       14.76       15.97      2.08 o 
  -3   5   4      708.36      693.46     11.93 o 
  -2   5   4        8.96       12.21      0.90 o 
  -1   5   4       66.13       82.26      2.26 o 
   1   5   4      330.12      450.26      7.88 o 
   2   5   4      661.59      678.40     11.23 o 
   3   5   4       18.85       18.84      1.13 o 
   4   5   4       49.08       44.60      1.63 o 
   5   5   4      929.98      890.90     82.48 o 
   7   5   4        0.04       -0.02      1.60 o 
   8   5   4        5.00        8.29      1.42 o 
   9   5   4        0.94       -0.50      0.99 o 
  10   5   4        2.57        4.95      2.15 o 
  -8   6   4       15.14       21.73      3.14 o 
  -7   6   4        0.51        0.59      1.32 o 
  -6   6   4       99.10       80.47      4.47 o 
  -5   6   4       48.75       46.59      3.49 o 
  -4   6   4      633.11      634.80     15.41 o 
  -3   6   4       21.40       24.95      5.96 o 
  -2   6   4       35.37       26.81      1.39 o 
  -1   6   4        2.10        0.56      0.64 o 
   0   6   4        0.78        6.84      0.83 o 
   1   6   4     2126.31     2375.21     45.39 o 
   2   6   4       68.93       81.49      5.85 o 
   3   6   4      168.33      143.44      3.29 o 
   4   6   4      487.14      462.74     23.04 o 
   6   6   4        1.03        1.61      0.83 o 
   7   6   4       33.76       29.15      2.81 o 
   8   6   4       15.20       20.77      2.61 o 
   9   6   4       12.60       26.76      2.59 o 
  10   6   4       20.54       21.50      3.74 o 
  -7   7   4        2.39        7.93      2.09 o 
  -6   7   4        3.98        4.09      1.68 o 
  -5   7   4        3.84        2.82      2.55 o 
  -4   7   4      129.17      137.93      5.64 o 
  -3   7   4       12.72        9.94      4.39 o 
  -2   7   4       44.58       49.36      1.98 o 
  -1   7   4      122.21      104.94      3.55 o 
   0   7   4        5.92        2.98      0.69 o 
   1   7   4      197.62      187.97      4.30 o 
   2   7   4      102.72      106.77      3.63 o 
   3   7   4       65.92       61.34      2.40 o 
   4   7   4       19.11       18.50      2.35 o 
   5   7   4       49.85       47.43      8.63 o 
   6   7   4       43.02       43.21      2.50 o 
   7   7   4       26.43       30.83      2.37 o 
   8   7   4        0.01        0.64      1.24 o 
   9   7   4        0.02       -0.29      1.85 o 
  10   7   4       56.47       75.69      6.01 o 
  -6   8   4       12.55        9.17      2.27 o 
  -5   8   4       19.64       15.90      2.54 o 
  -4   8   4       29.87       25.29      2.89 o 
  -3   8   4       15.50       19.61      2.51 o 
  -2   8   4       73.70       59.39      2.76 o 
  -1   8   4      263.71      242.83      6.46 o 
   0   8   4        1.01        1.60      1.50 o 
   1   8   4       52.73       53.79      2.18 o 
   2   8   4       45.52       53.78      2.80 o 
   3   8   4       24.90       22.05      1.88 o 
   4   8   4        0.18        1.11      0.81 o 
   5   8   4       39.20       34.47      2.39 o 
   6   8   4      116.62      121.86      4.71 o 
   7   8   4        0.45        1.89      1.18 o 
   8   8   4        0.21       -0.68      1.03 o 
   9   8   4       50.48       53.85      5.11 o 
  -5   9   4        0.98        2.22      1.60 o 
  -4   9   4       50.88       58.03      4.02 o 
  -3   9   4       12.71       15.97      4.77 o 
  -2   9   4       29.59       34.30      2.02 o 
  -1   9   4      101.17       99.59      3.28 o 
   0   9   4       17.15       13.59      1.39 o 
   1   9   4       32.70       45.14      2.16 o 
   2   9   4      134.16      112.72      4.13 o 
   3   9   4        3.41        4.95      1.19 o 
   4   9   4       32.80       22.76      2.13 o 
   5   9   4       56.06       61.62      3.17 o 
   6   9   4      109.44      104.39      4.30 o 
   7   9   4       41.43       32.00      5.33 o 
   8   9   4       32.70       31.17      2.79 o 
   9   9   4       65.83       64.06      4.82 o 
  -4  10   4        7.69       11.43      2.42 o 
  -3  10   4        0.80        0.61      2.49 o 
  -2  10   4        0.26        1.37      1.87 o 
  -1  10   4      260.42      264.58      6.46 o 
   0  10   4      191.28      172.90      4.74 o 
   1  10   4      202.41      199.52      6.01 o 
   2  10   4        8.36        5.58      2.32 o 
   3  10   4       46.07       40.07      2.82 o 
   4  10   4       10.04        6.06      1.51 o 
   5  10   4      100.36      125.14      4.91 o 
   6  10   4        2.53        2.77      1.32 o 
   7  10   4       19.36       29.63      2.75 o 
   8  10   4        4.55        7.31      1.80 o 
  -3  11   4        1.56        0.55      1.67 o 
  -2  11   4       30.32       37.04      3.59 o 
  -1  11   4       10.18       10.01      1.93 o 
   0  11   4       97.49      101.27      6.40 o 
   1  11   4       21.45       18.99      2.10 o 
   2  11   4        1.33        2.22      1.03 o 
   3  11   4       14.94       18.89      2.25 o 
   4  11   4       36.02       42.24      3.12 o 
   5  11   4       22.38       28.91      2.75 o 
   6  11   4        0.01        1.05      1.26 o 
   7  11   4        2.49        2.19      3.13 o 
  -2  12   4        0.62        4.16      2.02 o 
  -1  12   4        5.44       10.52      2.98 o 
   0  12   4        0.26       -0.58      0.92 o 
   1  12   4        0.35        0.19      0.98 o 
   2  12   4       25.37       29.98      2.75 o 
   3  12   4       40.73       39.78      3.04 o 
   4  12   4        4.06        1.29      2.15 o 
   5  12   4      177.78      170.99      6.43 o 
   6  12   4        0.03        1.66      1.47 o 
   1  13   4        1.35        0.78      1.21 o 
   2  13   4       27.14       29.73      2.90 o 
   3  13   4       10.46       14.08      2.16 o 
  -4 -10   5        0.07        0.37      1.19 o 
  -3 -10   5        6.74       10.99      2.02 o 
  -2 -10   5        0.40        1.99      1.23 o 
  -1 -10   5        1.71        1.89      1.25 o 
   0 -10   5        2.94        0.09      1.15 o 
   1 -10   5       19.37       25.52      4.49 o 
  -6  -9   5        0.61        1.23      1.45 o 
  -5  -9   5        3.87        5.60      1.75 o 
  -4  -9   5        3.63        3.20      1.38 o 
  -3  -9   5        0.08        0.61      1.13 o 
  -2  -9   5       33.59       39.67      4.85 o 
  -1  -9   5        7.05        4.00      1.33 o 
   0  -9   5        0.00        1.15      1.02 o 
   1  -9   5       29.36       31.81      2.47 o 
   2  -9   5       15.60       15.46      1.94 o 
   3  -9   5       22.95       20.02      2.16 o 
  -7  -8   5        0.02        1.40      1.17 o 
  -6  -8   5        3.77        5.07      1.72 o 
  -5  -8   5       11.88       10.89      1.83 o 
  -4  -8   5        7.63        2.18      1.20 o 
  -3  -8   5       98.27      111.14      4.61 o 
  -2  -8   5       54.53       41.08      2.98 o 
  -1  -8   5        6.41        8.79      1.58 o 
   0  -8   5        6.44        6.76      1.29 o 
   1  -8   5        4.98        5.80      1.25 o 
   2  -8   5       69.93       57.24      2.88 o 
   3  -8   5        4.06        5.03      1.29 o 
   4  -8   5       12.08       17.83      1.98 o 
   5  -8   5        6.51        8.82      2.32 o 
  -8  -7   5       63.28       48.31      5.60 o 
  -7  -7   5        0.59       -0.65      1.01 o 
  -6  -7   5      162.64      162.23     12.09 o 
  -5  -7   5        9.92       11.55      1.73 o 
  -4  -7   5      858.27      900.20     19.31 o 
  -3  -7   5        0.01        1.21      1.07 o 
  -2  -7   5      131.92      122.96      4.57 o 
  -1  -7   5      147.97      148.08      4.23 o 
   0  -7   5      222.83      206.12      6.92 o 
   1  -7   5        9.69        4.38      1.12 o 
   2  -7   5        0.93        0.33      0.80 o 
   3  -7   5      127.63      123.27      6.74 o 
   4  -7   5        1.05        2.78      1.08 o 
   5  -7   5        8.07       12.45      1.68 o 
   6  -7   5        8.35        9.35      2.35 o 
  -8  -6   5       91.96       75.54      6.03 o 
  -7  -6   5       14.58       14.21      3.23 o 
  -6  -6   5        4.48        0.42      2.40 o 
  -5  -6   5      382.73      378.68     12.28 o 
  -4  -6   5      300.13      279.67      7.58 o 
  -3  -6   5       34.53       33.05      2.57 o 
  -2  -6   5        0.03        0.01      0.67 o 
  -1  -6   5       62.34       68.59      2.88 o 
   0  -6   5      315.00      331.51      8.32 o 
   1  -6   5       15.60       11.62      1.61 o 
   2  -6   5        2.59        3.07      0.97 o 
   3  -6   5       87.93       79.44      3.13 o 
   4  -6   5      177.22      187.28      5.23 o 
   5  -6   5        9.74        9.42      1.47 o 
   6  -6   5        2.59        4.42      1.77 o 
   7  -6   5        8.65       11.66      2.37 o 
  -9  -5   5        3.85        3.79      2.70 o 
  -8  -5   5       20.53       15.19      3.41 o 
  -7  -5   5       34.13       31.40      4.11 o 
  -6  -5   5       44.02       43.86      2.59 o 
  -5  -5   5        1.36        2.05      0.94 o 
  -4  -5   5        2.85        2.03      0.92 o 
  -3  -5   5      134.16      126.67      8.54 o 
  -2  -5   5      218.96      169.83      8.24 o 
  -1  -5   5      277.48      274.68      7.14 o 
   0  -5   5       40.95       38.85      2.11 o 
   1  -5   5       80.98       53.66      2.22 o 
   2  -5   5        7.60        7.04      1.05 o 
   3  -5   5        0.18        0.62      0.72 o 
   4  -5   5       42.95       38.17      2.17 o 
   5  -5   5       25.01       29.65      2.15 o 
   6  -5   5        0.12        0.10      0.81 o 
   7  -5   5       17.19       16.85      2.62 o 
  -9  -4   5        9.60       12.75      3.36 o 
  -8  -4   5        7.52        4.82      2.25 o 
  -7  -4   5      121.61      125.63      7.47 o 
  -6  -4   5      124.84      107.96      3.93 o 
  -5  -4   5        2.18        4.08      0.98 o 
  -4  -4   5      544.41      545.66     11.89 o 
  -3  -4   5      112.67      132.81      3.36 o 
  -2  -4   5     1683.99     1621.74     25.81 o 
  -1  -4   5      698.39      788.80     13.41 o 
   0  -4   5      104.63       86.45      3.17 o 
   1  -4   5       35.61       37.29      1.72 o 
   2  -4   5      127.54      126.80      3.53 o 
   3  -4   5       59.85       66.64      2.55 o 
   4  -4   5      141.66      142.49      4.83 o 
   5  -4   5        4.86        5.16      1.09 o 
   6  -4   5       14.72       11.36      1.64 o 
   7  -4   5       12.64       10.12      2.11 o 
   8  -4   5        0.84       -1.20      1.20 o 
  -9  -3   5       28.11       31.04      4.64 o 
  -8  -3   5        1.52        2.04      2.15 o 
  -7  -3   5      201.05      211.14      9.92 o 
  -6  -3   5       92.15       82.38      5.45 o 
  -5  -3   5      109.39      127.68     17.22 o 
  -4  -3   5       73.07       88.30      2.56 o 
  -3  -3   5      161.33      130.17      4.23 o 
  -2  -3   5      180.96      149.87      3.49 o 
  -1  -3   5      294.44      249.07      5.05 o 
   0  -3   5       46.41       34.69      2.21 o 
   1  -3   5     2178.87     2180.91     34.14 o 
   2  -3   5      544.65      595.02     10.64 o 
   3  -3   5        9.22        8.82      1.10 o 
   4  -3   5      246.30      236.94      5.65 o 
   5  -3   5      564.34      561.01     10.68 o 
   6  -3   5      118.84      108.53      3.59 o 
   7  -3   5       33.03       41.06      3.32 o 
   8  -3   5        4.39        1.90      1.47 o 
  -9  -2   5        0.06        0.08      2.17 o 
  -8  -2   5       20.38       22.92      3.74 o 
  -7  -2   5      248.13      261.08     11.21 o 
  -6  -2   5      304.05      308.15     12.04 o 
  -5  -2   5        4.08       11.09      1.21 o 
  -4  -2   5      476.46      479.19      8.54 o 
  -3  -2   5       87.08      117.59      2.87 o 
  -2  -2   5       60.58      100.95      2.55 o 
  -1  -2   5     5592.04     5190.97     93.36 o 
   0  -2   5       51.83       22.95      1.15 o 
   2  -2   5      773.44      836.53     14.02 o 
   3  -2   5        9.60       11.52      1.07 o 
   4  -2   5      379.78      429.16      8.97 o 
   5  -2   5      275.69      287.56      6.24 o 
   6  -2   5      200.31      206.41      5.11 o 
   7  -2   5       16.34       13.84      1.51 o 
   8  -2   5        5.07       10.12      2.08 o 
   9  -2   5       13.21       18.16      2.67 o 
  -9  -1   5       13.74       13.93      3.21 o 
  -8  -1   5      148.98      142.14      8.03 o 
  -7  -1   5      194.97      185.30      8.86 o 
  -6  -1   5       53.81       60.45      3.12 o 
  -5  -1   5       39.26       37.49      2.39 o 
  -4  -1   5       84.55       69.49      2.03 o 
  -3  -1   5       52.09       55.12      2.97 o 
  -2  -1   5       78.84       51.92      1.87 o 
   0  -1   5     1015.81      937.79     15.07 o 
   1  -1   5       14.31       17.21      1.00 o 
   2  -1   5       66.37       57.68      1.86 o 
   3  -1   5       35.16       45.41      1.71 o 
   4  -1   5     1298.89     1343.66     26.90 o 
   5  -1   5        3.48       13.22      1.25 o 
   6  -1   5      223.65      193.15      9.02 o 
   7  -1   5        2.68        0.91      0.73 o 
   8  -1   5       48.43       42.38      4.52 o 
   9  -1   5       11.02       15.42      2.34 o 
  -9   0   5       14.94       10.37      3.15 o 
  -8   0   5       76.49       82.33      5.98 o 
  -7   0   5      170.12      160.81      5.94 o 
  -6   0   5      255.58      245.53      7.38 o 
  -5   0   5      701.90      690.08     15.66 o 
  -4   0   5      408.20      476.05      9.65 o 
  -3   0   5     2045.66     2192.20     40.05 o 
  -2   0   5      209.32      136.58      2.87 o 
  -1   0   5     2395.83     2225.46     48.62 o 
   1   0   5      405.20      445.08     21.23 o 
   2   0   5     1269.68     1126.69     17.90 o 
   3   0   5     1870.51     1994.55     31.00 o 
   4   0   5      670.46      798.32     13.42 o 
   5   0   5       98.47       96.82      6.81 o 
   6   0   5      494.03      462.54     11.58 o 
   7   0   5      114.72      116.40      3.56 o 
   8   0   5       54.85       55.20      2.54 o 
   9   0   5       35.56       40.09      3.40 o 
  10   0   5        2.66        0.83      1.79 o 
  -9   1   5        8.41       11.66      3.08 o 
  -8   1   5        1.14        0.57      1.49 o 
  -7   1   5       12.59       20.56      2.55 o 
  -6   1   5      206.65      190.98      6.37 o 
  -5   1   5      646.19      585.81     15.37 o 
  -4   1   5      210.18      196.72      7.18 o 
  -3   1   5      216.07      205.44      3.98 o 
  -2   1   5      922.73     1208.55     18.92 o 
  -1   1   5       14.30       33.59      1.08 o 
   0   1   5     2352.91     1915.04     46.16 o 
   1   1   5     1077.19      967.86     15.25 o 
   2   1   5     1775.49     1796.40     27.71 o 
   3   1   5     3090.95     3712.07     56.52 o 
   4   1   5      598.70      559.04      9.69 o 
   5   1   5       47.59       49.17      1.95 o 
   6   1   5       93.47      109.77      3.97 o 
   7   1   5      182.73      179.06      4.56 o 
   8   1   5       47.00       53.32      2.45 o 
   9   1   5        0.18       -0.95      1.24 o 
  10   1   5       10.90       13.93      3.08 o 
  -9   2   5        5.03        3.67      2.74 o 
  -8   2   5        0.03        0.41      1.40 o 
  -7   2   5      142.91      141.91      5.68 o 
  -6   2   5      174.58      186.70      6.57 o 
  -5   2   5       78.63       86.52      3.85 o 
  -4   2   5       29.69       28.04      2.17 o 
  -3   2   5      845.27      968.01     20.28 o 
  -2   2   5       16.30       27.06      0.95 o 
  -1   2   5      802.78      971.12     15.24 o 
   0   2   5      705.47      515.87     10.54 o 
   2   2   5      136.88      128.93      2.61 o 
   3   2   5       26.52       21.16      1.05 o 
   4   2   5      421.60      425.06      7.59 o 
   5   2   5     1244.04     1318.41     21.22 o 
   6   2   5      272.39      240.54      5.25 o 
   7   2   5       31.23       31.25      2.29 o 
   8   2   5       22.91       19.80      1.69 o 
   9   2   5        8.17        9.01      2.50 o 
  10   2   5        1.63        4.52      2.22 o 
  -9   3   5       28.56       29.21      3.43 o 
  -8   3   5       29.65       27.44      3.12 o 
  -7   3   5      106.51       90.61      4.55 o 
  -6   3   5       52.55       40.82      3.09 o 
  -5   3   5      130.45      132.77      5.03 o 
  -4   3   5      257.56      258.54      7.30 o 
  -3   3   5        0.03       -0.65      0.72 o 
  -2   3   5     1434.44     1508.44     35.52 o 
  -1   3   5      491.35      532.15     10.66 o 
   0   3   5      206.32      278.34      4.91 o 
   1   3   5     7193.77     7227.57    108.73 o 
   2   3   5     2206.16     2486.82     37.96 o 
   3   3   5     2096.24     2173.10     33.44 o 
   4   3   5      281.12      388.71      7.00 o 
   5   3   5       40.66       49.62      1.96 o 
   6   3   5      444.70      459.74      8.54 o 
   7   3   5       93.02      100.38      4.50 o 
   8   3   5       20.40       19.01      1.90 o 
   9   3   5        9.87       11.82      1.77 o 
  10   3   5        2.20        5.38      2.32 o 
  -8   4   5       96.16       97.30      7.85 o 
  -7   4   5       99.09       88.08      4.59 o 
  -6   4   5       21.09       26.09      2.75 o 
  -5   4   5       30.21       21.86      5.10 o 
  -4   4   5      216.30      232.54     14.42 o 
  -3   4   5       93.95       81.34      2.02 o 
  -2   4   5       40.65       50.54      1.89 o 
  -1   4   5       83.70      110.12      4.10 o 
   0   4   5      431.59      566.85      9.40 o 
   1   4   5      120.00      169.36      5.49 o 
   2   4   5      808.07      798.23     12.86 o 
   3   4   5       41.19       68.90      2.62 o 
   4   4   5      776.71      775.15     12.81 o 
   5   4   5       96.68      103.73      2.80 o 
   6   4   5      248.13      278.00      6.57 o 
   7   4   5       44.51       23.07      2.60 o 
   8   4   5       18.05       21.23      5.01 o 
   9   4   5       96.81       95.84      4.04 o 
  10   4   5       13.83       19.36      3.36 o 
  -8   5   5       40.95       39.02      4.24 o 
  -7   5   5        0.08       -0.41      1.25 o 
  -6   5   5       21.14       19.90      2.56 o 
  -5   5   5       99.29       97.63      4.46 o 
  -4   5   5       25.14       25.42      2.98 o 
  -3   5   5       34.60       35.27      2.49 o 
  -2   5   5        4.29        5.55      1.19 o 
  -1   5   5      116.16      128.55      3.03 o 
   0   5   5     1440.42     1409.36     91.38 o 
   1   5   5      625.53      583.39      9.82 o 
   2   5   5        6.12       16.85      0.99 o 
   3   5   5      946.21     1034.72     16.62 o 
   4   5   5       35.19       25.44      1.32 o 
   5   5   5        1.49        1.83      0.63 o 
   6   5   5      104.50       93.39      8.13 o 
   7   5   5       84.08       57.82      3.91 o 
   8   5   5       53.71       59.31      4.11 o 
   9   5   5       84.23       81.64      3.71 o 
  10   5   5        0.05        6.16      2.40 o 
  -7   6   5       15.87       12.44      2.30 o 
  -6   6   5       21.49       14.81      2.41 o 
  -5   6   5       58.03       58.41      3.70 o 
  -4   6   5       59.57       42.52      3.02 o 
  -3   6   5      213.57      187.24     10.36 o 
  -2   6   5      666.16      655.01     11.44 o 
  -1   6   5       51.88       56.42      1.98 o 
   0   6   5      670.49      314.36     10.42 o 
   1   6   5       48.51       46.73      2.03 o 
   2   6   5      291.76      377.06      6.88 o 
   3   6   5      532.55      569.95      9.83 o 
   4   6   5        0.35        0.57      0.55 o 
   5   6   5       19.24       17.58      1.58 o 
   6   6   5       91.25       98.85      3.60 o 
   7   6   5        2.79        1.48      0.85 o 
   8   6   5       83.54       66.07      4.49 o 
   9   6   5       64.08       69.24      3.56 o 
  -7   7   5       21.48       29.18      3.39 o 
  -6   7   5       71.91       77.02      8.81 o 
  -5   7   5        1.23        0.30      1.64 o 
  -4   7   5      129.71      120.98      5.22 o 
  -3   7   5       14.91       12.26      2.32 o 
  -2   7   5      178.72      184.86      4.35 o 
  -1   7   5      189.02      200.72      5.64 o 
   0   7   5        0.25        6.71      1.22 o 
   1   7   5      203.39      188.82      5.34 o 
   2   7   5        4.84       10.04      0.98 o 
   3   7   5      203.61      228.85      4.81 o 
   4   7   5       47.03       44.17      2.30 o 
   5   7   5      867.17      897.73     18.34 o 
   6   7   5       26.16       30.94      2.19 o 
   7   7   5       15.78       16.56      2.65 o 
   8   7   5       64.00       49.28      5.24 o 
   9   7   5       67.90       59.10      5.09 o 
  10   7   5       50.23       47.88      4.57 o 
  -6   8   5       19.85       18.74      2.93 o 
  -5   8   5        1.13        3.06      1.61 o 
  -4   8   5       10.65        8.48      1.97 o 
  -3   8   5      100.66       84.46      4.35 o 
  -2   8   5       18.56       23.10      1.54 o 
  -1   8   5       89.42       80.94      3.21 o 
   0   8   5        0.68       -0.73      0.81 o 
   1   8   5       26.10       23.76      1.56 o 
   2   8   5      105.82       98.35      3.47 o 
   3   8   5      274.16      158.22      6.89 o 
   4   8   5        5.61        2.85      1.00 o 
   5   8   5       10.25       13.81      2.33 o 
   7   8   5       27.20       26.20      3.33 o 
   8   8   5       18.23       24.67      2.38 o 
   9   8   5       11.99       10.90      2.68 o 
  -5   9   5        0.24       -1.43      1.43 o 
  -4   9   5       45.96       56.52      4.15 o 
  -3   9   5       74.02       81.97      4.46 o 
  -2   9   5        0.15       -1.11      1.13 o 
  -1   9   5        0.15        0.08      0.72 o 
   0   9   5       53.57       44.12      3.79 o 
   1   9   5      131.90      147.09      4.05 o 
   2   9   5       77.56       66.58      5.39 o 
   3   9   5       66.90       64.47      3.46 o 
   4   9   5      219.40      202.48      8.40 o 
   5   9   5        9.71        5.21      5.10 o 
   6   9   5       92.82       44.97      3.84 o 
   7   9   5       15.76       18.21      2.14 o 
   8   9   5        7.25        8.25      1.70 o 
   9   9   5        0.51       -0.71      1.77 o 
  -4  10   5        6.76        6.57      2.64 o 
  -3  10   5      101.83      107.83      5.37 o 
  -2  10   5      150.43      152.75      6.18 o 
  -1  10   5        9.84       13.93      1.54 o 
   0  10   5        0.02        2.76      0.93 o 
   1  10   5       62.69       42.63      2.66 o 
   2  10   5      397.98      449.21     10.87 o 
   3  10   5      174.31      118.78      9.50 o 
   4  10   5      177.41      175.84      8.10 o 
   5  10   5        1.13       -0.50      1.03 o 
   6  10   5        9.96       14.52      1.99 o 
   7  10   5       65.56       70.93      3.71 o 
   8  10   5       14.09       28.70      3.96 o 
  -3  11   5        1.28        0.31      1.51 o 
  -2  11   5       73.99       71.01      4.35 o 
  -1  11   5       77.82       91.42      4.85 o 
   0  11   5        7.97        5.17      1.25 o 
   1  11   5       26.91       23.73      3.07 o 
   2  11   5      101.79       93.08      4.08 o 
   3  11   5        0.53        1.92      1.16 o 
   4  11   5       38.39       49.64      4.44 o 
   5  11   5        1.49        2.75      1.27 o 
   6  11   5        0.13        0.81      1.24 o 
   7  11   5       12.75        8.31      1.80 o 
  -2  12   5        1.36        5.77      3.00 o 
  -1  12   5        0.46       -1.72      1.87 o 
   0  12   5        2.63        5.07      1.30 o 
   1  12   5       12.33       12.26      1.87 o 
   2  12   5        4.61        6.35      1.60 o 
   3  12   5        0.61        6.66      2.55 o 
   4  12   5        0.23       -0.10      1.15 o 
   5  12   5        0.09       -0.41      1.34 o 
   6  12   5        0.51        1.13      1.68 o 
   1  13   5        0.35        0.20      1.18 o 
   2  13   5       18.44       25.11      2.73 o 
   3  13   5        1.33        2.72      2.65 o 
   4  13   5        0.22        0.97      3.02 o 
  -3 -10   6       11.58       17.59      3.57 o 
  -2 -10   6        3.53        5.99      1.75 o 
  -1 -10   6       15.08       26.96      3.58 o 
   0 -10   6        5.65        7.50      1.76 o 
  -5  -9   6       48.13       45.71      4.96 o 
  -4  -9   6        0.49        2.97      1.31 o 
  -3  -9   6        0.05       -0.95      0.95 o 
  -2  -9   6       23.93       29.65      2.85 o 
  -1  -9   6        1.33        1.88      1.24 o 
   0  -9   6        1.65        1.67      1.08 o 
   1  -9   6       15.41       15.91      2.19 o 
   2  -9   6        0.14        2.01      1.49 o 
   3  -9   6        2.41        3.56      1.27 o 
  -6  -8   6       44.77       52.07      3.63 o 
  -5  -8   6        0.02        2.35      1.17 o 
  -4  -8   6        1.83        4.57      1.32 o 
  -3  -8   6       21.55       20.81      2.35 o 
  -2  -8   6       31.75       22.82      2.42 o 
  -1  -8   6       53.06       48.13      3.07 o 
   0  -8   6       59.72       66.04      3.49 o 
   1  -8   6        0.01        0.14      0.86 o 
   2  -8   6       25.81       38.39      2.62 o 
   3  -8   6        1.75        0.22      0.91 o 
   4  -8   6       21.62       30.30      2.79 o 
  -7  -7   6       55.55       50.93      5.48 o 
  -6  -7   6      130.95      108.65      9.99 o 
  -5  -7   6      109.48      111.15      5.82 o 
  -4  -7   6        9.32       10.33      2.97 o 
  -3  -7   6        0.96        2.00      1.13 o 
  -2  -7   6      250.65      263.13      9.82 o 
  -1  -7   6     1012.62      943.65     30.32 o 
   0  -7   6       49.44       48.66      3.18 o 
   1  -7   6       42.39       33.73      2.29 o 
   2  -7   6       86.83       87.03      3.42 o 
   3  -7   6       27.57       32.57      2.40 o 
   4  -7   6        0.38        1.23      1.05 o 
   5  -7   6       33.82       36.26      2.67 o 
  -8  -6   6        2.93        1.54      2.17 o 
  -7  -6   6       54.19       53.35      5.43 o 
  -6  -6   6        1.29        3.19      1.25 o 
  -5  -6   6        9.81        9.27      2.09 o 
  -4  -6   6      114.44      109.19      8.48 o 
  -3  -6   6       18.36       25.60      3.44 o 
  -2  -6   6       20.10       11.48      3.37 o 
  -1  -6   6       70.92       81.43      3.03 o 
   0  -6   6      133.54      138.09      4.73 o 
   1  -6   6       87.66       78.48      2.98 o 
   2  -6   6      128.59      118.52      3.85 o 
   3  -6   6        2.16        1.11      0.93 o 
   4  -6   6      154.09      139.26      4.41 o 
   5  -6   6        0.00       -0.66      0.66 o 
   6  -6   6       49.21       42.13      2.82 o 
  -8  -5   6       15.77       15.27      3.33 o 
  -7  -5   6      228.97      207.03      9.94 o 
  -6  -5   6      106.30      114.72      4.37 o 
  -5  -5   6       61.56       63.90     10.04 o 
  -4  -5   6      127.53      139.21      4.71 o 
  -3  -5   6       94.12       79.00      3.31 o 
  -2  -5   6       96.44       69.36      2.52 o 
  -1  -5   6      245.35      198.93      4.77 o 
   0  -5   6        3.19        5.60      0.98 o 
   1  -5   6       13.15        9.95      1.24 o 
   2  -5   6      140.27      121.85      3.87 o 
   3  -5   6      462.60      472.87      9.62 o 
   4  -5   6      509.65      537.40     11.46 o 
   5  -5   6      118.80      114.65      3.92 o 
   6  -5   6       61.24       63.19      3.00 o 
   7  -5   6        0.36        2.53      1.55 o 
  -9  -4   6        2.30        3.71      2.62 o 
  -8  -4   6       54.94       50.30      5.45 o 
  -7  -4   6       24.71       15.42      3.33 o 
  -6  -4   6        1.36        0.71      1.59 o 
  -5  -4   6        0.87        0.35      0.90 o 
  -4  -4   6      446.80      482.07     10.89 o 
  -3  -4   6      123.59      118.03      7.11 o 
  -2  -4   6        8.84       13.00      1.20 o 
  -1  -4   6      150.17      156.44      3.89 o 
   0  -4   6       59.03       75.72      2.50 o 
   1  -4   6      182.55      151.31      3.91 o 
   2  -4   6       26.53       13.49      2.01 o 
   3  -4   6        7.50       12.55      1.40 o 
   4  -4   6        9.65        9.58      1.64 o 
   5  -4   6      286.92      291.68      6.82 o 
   6  -4   6        2.76        2.50      0.96 o 
   7  -4   6        3.56        6.12      2.36 o 
   8  -4   6        2.22        2.96      1.62 o 
  -9  -3   6        0.13        2.80      2.35 o 
  -8  -3   6       20.80       26.75      4.24 o 
  -7  -3   6      243.43      234.61     10.85 o 
  -6  -3   6      283.71      269.92     11.21 o 
  -5  -3   6      322.69      362.05      8.62 o 
  -4  -3   6      724.59      741.80     19.42 o 
  -3  -3   6      880.99      884.30     14.83 o 
  -2  -3   6       96.77       91.21      2.63 o 
  -1  -3   6       15.89       22.60      1.51 o 
   0  -3   6        9.51        0.86      0.62 o 
   1  -3   6      257.05      218.97      4.84 o 
   2  -3   6      119.57       86.39      2.73 o 
   3  -3   6        1.52        0.45      0.66 o 
   4  -3   6      305.67      267.75      6.04 o 
   5  -3   6      615.04      585.66     14.22 o 
   6  -3   6      189.17      177.95      4.91 o 
   7  -3   6        0.11       -0.37      1.04 o 
   8  -3   6        3.42       10.96      2.06 o 
  -9  -2   6       16.26       18.85      3.86 o 
  -8  -2   6        4.20        8.96      2.83 o 
  -7  -2   6      661.33      687.48     22.79 o 
  -6  -2   6      284.28      277.87     11.23 o 
  -5  -2   6      290.94      315.98      6.31 o 
  -4  -2   6      320.00      304.35      6.00 o 
  -3  -2   6      194.75      130.78      3.50 o 
  -2  -2   6      137.38       93.33      2.55 o 
  -1  -2   6      867.23      925.74     17.97 o 
   0  -2   6      611.60      586.99     10.17 o 
   1  -2   6       95.13      117.60      3.57 o 
   2  -2   6      258.78      271.44      5.59 o 
   3  -2   6       64.73       50.29      2.05 o 
   4  -2   6        1.15        0.03      0.47 o 
   5  -2   6      270.04      300.50      6.57 o 
   6  -2   6        1.10        2.63      0.90 o 
   7  -2   6       41.56       43.96      2.37 o 
   8  -2   6        7.94        4.32      1.98 o 
   9  -2   6       13.61       14.63      2.39 o 
  -9  -1   6        9.71        5.35      2.70 o 
  -8  -1   6        7.51        6.44      2.52 o 
  -7  -1   6       47.99       35.59      4.11 o 
  -6  -1   6      696.89      719.12     29.68 o 
  -5  -1   6       11.76       14.27      1.75 o 
  -4  -1   6      406.50      494.37      8.80 o 
  -3  -1   6       58.63       53.68      1.79 o 
  -2  -1   6       52.04       77.45      2.54 o 
  -1  -1   6      475.46      504.07      8.71 o 
   0  -1   6     1273.53     1305.76     20.73 o 
   1  -1   6       10.64       19.62      1.12 o 
   2  -1   6       84.54       72.04      2.21 o 
   3  -1   6     1023.86      999.78     16.50 o 
   4  -1   6        1.87        0.91      0.60 o 
   5  -1   6       77.44       82.12      3.48 o 
   6  -1   6        2.72        1.87      0.81 o 
   7  -1   6       46.57       43.00      2.24 o 
   8  -1   6        4.79        4.72      1.43 o 
   9  -1   6        9.07       12.35      2.17 o 
  -9   0   6        2.18        0.56      2.07 o 
  -8   0   6       62.15       46.69      4.97 o 
  -7   0   6       15.68       11.99      2.78 o 
  -6   0   6      438.20      433.74     11.01 o 
  -5   0   6       26.42       10.55      1.97 o 
  -4   0   6       89.01       80.81      3.22 o 
  -3   0   6       88.28      105.22      2.58 o 
  -2   0   6     1734.59     1800.21     27.98 o 
  -1   0   6     2354.90     2549.73     49.15 o 
   0   0   6        1.48       53.40      9.75 o 
   1   0   6      744.27      629.32     10.50 o 
   2   0   6       79.40       67.24      1.97 o 
   3   0   6      366.93      333.36      6.32 o 
   4   0   6      980.97     1021.34     16.87 o 
   5   0   6      256.25      284.41      7.54 o 
   6   0   6       41.55       46.90      2.63 o 
   7   0   6        0.45        0.86      1.11 o 
   8   0   6        7.86        7.99      1.74 o 
   9   0   6       23.58       23.31      2.78 o 
  -9   1   6        7.87        5.55      2.55 o 
  -8   1   6      139.76      125.62      5.59 o 
  -7   1   6      157.98      153.73      5.97 o 
  -6   1   6       56.86       59.39      3.38 o 
  -5   1   6        2.54        2.56      1.21 o 
  -4   1   6      251.23      282.22      8.57 o 
  -3   1   6       88.03      157.72      3.30 o 
  -2   1   6      277.71      238.22      4.53 o 
  -1   1   6      692.01      827.11     14.41 o 
   0   1   6     1001.06      971.47     24.29 o 
   1   1   6      159.91      172.37      3.36 o 
   2   1   6        0.09        1.03      0.45 o 
   3   1   6      542.24      525.68      9.07 o 
   4   1   6        4.63       15.59      2.61 o 
   5   1   6     1330.09     1371.49     22.21 o 
   6   1   6       22.54       15.34      1.38 o 
   7   1   6      178.01      150.13      5.15 o 
   8   1   6        5.06        5.86      1.21 o 
   9   1   6      108.23      101.47      4.79 o 
  10   1   6       12.17       14.54      3.10 o 
  -9   2   6       10.17        7.90      2.17 o 
  -8   2   6       54.00       58.26      4.14 o 
  -7   2   6       20.05       14.74      2.25 o 
  -6   2   6      126.83      117.10      4.92 o 
  -5   2   6        9.79        9.24      1.70 o 
  -4   2   6       84.96       75.70      3.36 o 
  -3   2   6       12.71       19.72      1.74 o 
  -2   2   6      574.52      505.97      8.50 o 
  -1   2   6      567.91      574.12      9.45 o 
   0   2   6       47.95       58.57      1.86 o 
   1   2   6     1966.94     1985.47     39.70 o 
   2   2   6      600.30      714.46     14.69 o 
   3   2   6      320.51      368.79      6.59 o 
   4   2   6        0.72        1.80      0.59 o 
   5   2   6      367.81      372.85      7.12 o 
   6   2   6        5.75       10.59      1.17 o 
   7   2   6        7.11        9.22      1.21 o 
   8   2   6        2.19        0.14      0.62 o 
   9   2   6      162.25      157.71      8.05 o 
  -9   3   6        5.78        5.52      4.86 o 
  -8   3   6        2.73        4.73      1.84 o 
  -7   3   6      102.40      102.93      4.92 o 
  -6   3   6      640.79      620.14     17.75 o 
  -5   3   6        0.05       -0.89      0.89 o 
  -4   3   6        0.39       -0.61      0.87 o 
  -3   3   6      118.25      136.49      4.55 o 
  -2   3   6      234.55      288.19      5.34 o 
  -1   3   6      128.76       88.39      2.13 o 
   0   3   6        0.53        3.78      0.48 o 
   1   3   6       13.11        6.03      0.85 o 
   2   3   6       71.56      103.76      3.25 o 
   3   3   6      619.81      681.76     11.26 o 
   4   3   6      771.23      790.99     13.11 o 
   5   3   6      590.22      574.68     10.08 o 
   6   3   6       10.23       12.81      1.88 o 
   7   3   6      120.03      103.13      3.22 o 
   8   3   6       61.80       62.92      3.05 o 
   9   3   6       36.21       35.48      3.58 o 
  -8   4   6        0.32        2.56      1.88 o 
  -7   4   6       35.08       36.05      4.10 o 
  -6   4   6      288.35      246.60     17.62 o 
  -5   4   6      452.85      412.17     11.02 o 
  -4   4   6      852.30      867.17     19.37 o 
  -3   4   6       16.96       26.43      2.14 o 
  -2   4   6        8.58        5.34      0.59 o 
  -1   4   6       97.30       73.71      2.01 o 
   0   4   6      547.70      521.34      8.76 o 
   1   4   6       38.16       33.71      1.69 o 
   2   4   6      588.08      594.18      9.83 o 
   3   4   6        3.71        5.21      0.65 o 
   4   4   6      104.96      135.66      3.57 o 
   5   4   6       64.48       79.19      2.86 o 
   6   4   6        0.73        1.54      0.71 o 
   7   4   6      120.10      135.49      4.43 o 
   8   4   6       20.92       24.13      2.14 o 
   9   4   6        6.41        1.14      3.18 o 
  -8   5   6       15.90       13.24      2.45 o 
  -7   5   6        3.96        6.91      1.96 o 
  -6   5   6        4.21        3.12      2.30 o 
  -5   5   6       62.36       53.43      3.39 o 
  -4   5   6       24.41       14.77      1.96 o 
  -3   5   6      699.68      728.38     16.50 o 
  -2   5   6     2126.19     2225.56     34.73 o 
  -1   5   6        8.12       12.61      0.94 o 
   0   5   6      554.92      666.69     11.11 o 
   1   5   6     1613.64     1861.47     28.90 o 
   2   5   6      113.13      132.22      2.98 o 
   3   5   6       27.70       39.07      1.53 o 
   4   5   6      515.83      586.24     10.13 o 
   5   5   6        5.78        7.96      0.96 o 
   6   5   6       73.49       80.30      5.01 o 
   7   5   6      131.00      132.10      7.03 o 
   8   5   6       28.97       30.46      2.35 o 
   9   5   6        0.45        1.46      1.62 o 
  -7   6   6        0.08        2.37      2.97 o 
  -6   6   6       17.15       23.35      2.89 o 
  -5   6   6       19.54       17.29      2.40 o 
  -4   6   6      171.97      175.59      6.25 o 
  -3   6   6      283.04      274.76     14.37 o 
  -2   6   6        1.07        0.02      0.57 o 
  -1   6   6        5.31        1.17      0.58 o 
   0   6   6      403.28      388.20      7.28 o 
   1   6   6      335.55      313.46      5.97 o 
   2   6   6      820.91      793.41     13.17 o 
   3   6   6      786.04      830.56     13.77 o 
   4   6   6      117.63      110.31      2.93 o 
   5   6   6       15.62       19.34      1.62 o 
   6   6   6        1.06        1.77      0.85 o 
   7   6   6       23.19       27.03      2.18 o 
   8   6   6        0.04        0.32      1.00 o 
   9   6   6       63.51       53.20      4.21 o 
  10   6   6        2.13        1.54      1.82 o 
  -7   7   6        6.49        8.51      4.71 o 
  -6   7   6       14.92        8.21      2.05 o 
  -5   7   6        2.84        3.01      1.50 o 
  -4   7   6       78.74       78.75      4.22 o 
  -3   7   6      280.98      248.01      7.73 o 
  -2   7   6       84.41       75.65      2.46 o 
  -1   7   6      184.08      157.87      3.89 o 
   0   7   6      172.61      203.32      6.01 o 
   1   7   6      583.59      617.19     10.77 o 
   2   7   6       17.03       20.16      1.39 o 
   3   7   6      278.65      277.77      5.61 o 
   4   7   6      173.54      219.69      9.07 o 
   5   7   6       26.03       28.44      2.03 o 
   6   7   6       22.55       20.85      1.88 o 
   7   7   6       10.03       10.84      1.60 o 
   8   7   6       24.46       26.73      3.36 o 
   9   7   6      261.88      288.42     11.43 o 
  10   7   6        0.08       -0.83      1.54 o 
  -6   8   6        9.81       11.69      2.74 o 
  -5   8   6        0.41       -0.60      1.25 o 
  -4   8   6       35.99       29.29      3.04 o 
  -3   8   6       90.59       96.21      4.53 o 
  -2   8   6        2.93        3.96      1.70 o 
  -1   8   6       40.42       45.73      2.08 o 
   0   8   6        5.15        0.68      1.92 o 
   1   8   6        0.90        3.48      0.85 o 
   2   8   6      193.16      205.76      4.65 o 
   3   8   6       32.44       30.01      2.97 o 
   4   8   6       66.58       68.38      3.00 o 
   5   8   6       34.17       38.40      2.97 o 
   6   8   6       32.75       44.31      2.57 o 
   7   8   6       13.87        9.68      1.59 o 
   8   8   6       12.73       15.27      2.83 o 
   9   8   6       34.99       38.71      4.27 o 
  -5   9   6       11.44       12.22      2.97 o 
  -4   9   6       15.84       20.08      2.80 o 
  -3   9   6        1.36        0.77      1.92 o 
  -2   9   6      165.92      203.30     10.88 o 
  -1   9   6        1.09        2.60      0.96 o 
   0   9   6       47.39       43.76      4.77 o 
   1   9   6       79.31       69.58      5.21 o 
   2   9   6       79.53       65.85      4.28 o 
   3   9   6       16.05       12.32      1.56 o 
   4   9   6      270.45      258.74      7.23 o 
   5   9   6        0.08        0.32      0.88 o 
   6   9   6       96.68      125.08      4.67 o 
   7   9   6       16.35       13.75      2.65 o 
   8   9   6       19.30       15.75      2.95 o 
   9   9   6       13.94       15.57      3.05 o 
  -4  10   6       14.05       10.21      2.33 o 
  -3  10   6        0.35        1.62      1.70 o 
  -2  10   6      183.95      181.85      6.90 o 
  -1  10   6        8.19       11.12      1.37 o 
   0  10   6       22.29       15.38      1.73 o 
   1  10   6      322.43      325.11      7.20 o 
   2  10   6       61.52       39.62      3.74 o 
   3  10   6        2.60        0.34      0.90 o 
   4  10   6      104.16       92.46      8.08 o 
   5  10   6      173.94      182.81      9.38 o 
   6  10   6      135.55      113.24      6.51 o 
   7  10   6        0.07        0.33      1.72 o 
   8  10   6       24.17       24.88      3.84 o 
  -3  11   6        2.51        0.82      1.68 o 
  -2  11   6       36.84       40.70      3.71 o 
  -1  11   6       51.06       44.01      4.54 o 
   0  11   6      191.16      195.46      6.09 o 
   1  11   6      108.87       76.27      5.45 o 
   2  11   6        1.40        3.91      1.35 o 
   3  11   6        2.63        4.67      1.30 o 
   4  11   6       73.08       66.73      4.80 o 
   5  11   6       31.61       41.67      4.32 o 
   6  11   6        7.28       10.78      2.60 o 
   7  11   6       17.72       16.58      3.21 o 
  -2  12   6       27.46       33.18      3.69 o 
  -1  12   6        5.15       14.26      2.55 o 
   0  12   6        0.12        0.10      1.51 o 
   1  12   6        2.87       10.88      1.81 o 
   2  12   6       27.93       22.79      3.61 o 
   3  12   6       42.05       53.18      3.42 o 
   4  12   6        0.02        2.31      1.30 o 
   5  12   6       10.79       15.04      2.95 o 
   6  12   6        0.82        1.06      1.77 o 
   1  13   6        9.30       11.19      1.98 o 
   2  13   6        3.29        0.67      1.22 o 
   3  13   6        5.43       10.94      2.16 o 
   4  13   6        9.50       15.14      3.28 o 
  -4  -9   7       41.53       48.60      3.90 o 
  -3  -9   7       57.09       66.67      4.47 o 
  -2  -9   7        6.17        4.19      1.53 o 
  -1  -9   7       58.79       74.18      8.11 o 
   0  -9   7        1.99        3.73      2.26 o 
   1  -9   7        0.27        1.06      1.30 o 
   2  -9   7        1.72        2.11      1.16 o 
  -6  -8   7       11.20       12.01      1.99 o 
  -5  -8   7        4.09        9.31      1.77 o 
  -4  -8   7       25.93       26.59      2.71 o 
  -3  -8   7       72.55       59.60      3.51 o 
  -2  -8   7        2.85       12.74      2.12 o 
  -1  -8   7       27.39       32.38      2.79 o 
   0  -8   7       36.10       35.24      2.92 o 
   1  -8   7      152.67      149.58      4.85 o 
   2  -8   7        2.24        4.10      1.25 o 
   3  -8   7       46.39       44.03      2.96 o 
  -7  -7   7        5.12        6.39      2.75 o 
  -6  -7   7        8.06        7.91      1.73 o 
  -5  -7   7        0.17        1.76      1.08 o 
  -4  -7   7       79.31       74.31      3.72 o 
  -3  -7   7        0.81       -0.53      1.17 o 
  -2  -7   7       73.61       75.16      4.78 o 
  -1  -7   7      120.06      124.03      4.81 o 
   0  -7   7       12.85       12.84      1.86 o 
   1  -7   7      186.21      201.05      5.56 o 
   2  -7   7       13.45       19.40      1.97 o 
   3  -7   7        1.71        0.99      0.97 o 
   4  -7   7        0.17        2.78      0.99 o 
   5  -7   7        3.81        5.23      1.43 o 
  -7  -6   7        0.05        0.00      1.77 o 
  -6  -6   7        0.05       -0.21      1.46 o 
  -5  -6   7       43.98       48.42      3.00 o 
  -4  -6   7       58.67       50.09      2.96 o 
  -3  -6   7        2.48        1.05      1.02 o 
  -2  -6   7       53.80       54.02      2.97 o 
  -1  -6   7       98.43       97.28      3.74 o 
   0  -6   7       97.67       88.86      3.76 o 
   1  -6   7       49.47       53.63      2.57 o 
   2  -6   7        1.90        0.44      0.82 o 
   3  -6   7       46.95       41.14      2.89 o 
   4  -6   7       20.73       23.97      2.47 o 
   5  -6   7       16.16       23.44      2.21 o 
   6  -6   7        8.78        8.38      1.51 o 
  -8  -5   7       20.82       26.63      4.24 o 
  -7  -5   7        1.09       -0.45      1.82 o 
  -6  -5   7       49.81       45.40      4.74 o 
  -5  -5   7        1.98        2.45      1.10 o 
  -4  -5   7      158.54      148.15      6.04 o 
  -3  -5   7        0.59        5.72      1.22 o 
  -2  -5   7      893.47      818.52     14.39 o 
  -1  -5   7      351.54      322.77      6.88 o 
   0  -5   7      268.66      242.89      5.64 o 
   1  -5   7       49.74       49.47      3.47 o 
   2  -5   7      192.36      179.57      4.86 o 
   3  -5   7        8.09        6.42      1.25 o 
   4  -5   7       21.34       25.50      2.02 o 
   5  -5   7        9.28        7.80      1.82 o 
   6  -5   7       51.74       57.88      4.05 o 
   7  -5   7       20.01       18.57      3.31 o 
  -8  -4   7       18.66       19.46      3.99 o 
  -7  -4   7      107.74       97.67      6.69 o 
  -6  -4   7        0.43        0.63      1.69 o 
  -5  -4   7       39.53       48.88      2.68 o 
  -4  -4   7       17.83       14.26      3.29 o 
  -3  -4   7        5.83        5.69      0.97 o 
  -2  -4   7       72.87       80.32      5.10 o 
  -1  -4   7      133.85      143.79      4.50 o 
   0  -4   7       99.81      111.01      3.28 o 
   1  -4   7      341.07      331.17      6.97 o 
   2  -4   7        7.25        7.81      1.35 o 
   3  -4   7       64.07       57.44      2.53 o 
   4  -4   7       52.16       45.36      2.32 o 
   5  -4   7      190.22      202.73      5.45 o 
   6  -4   7        1.49        0.61      0.87 o 
   7  -4   7       21.42       23.67      2.17 o 
  -9  -3   7        6.67       11.61      3.41 o 
  -8  -3   7        0.32        1.16      2.09 o 
  -7  -3   7      190.85      181.33      9.26 o 
  -6  -3   7      104.56       98.73      6.44 o 
  -5  -3   7      124.60      131.71      5.68 o 
  -4  -3   7       84.47       87.88      2.76 o 
  -3  -3   7      618.16      647.27     11.42 o 
  -2  -3   7       11.41       20.13      1.37 o 
  -1  -3   7       26.54       17.18      1.51 o 
   0  -3   7     1179.61     1168.91     19.27 o 
   1  -3   7       16.37       35.86      1.79 o 
   2  -3   7      320.62      284.92      6.16 o 
   3  -3   7       27.03       39.49      2.08 o 
   4  -3   7        9.84        7.15      1.76 o 
   5  -3   7       11.78       15.46      1.59 o 
   6  -3   7        5.40        5.14      1.10 o 
   7  -3   7        2.41        4.48      1.11 o 
   8  -3   7        2.58        4.99      1.69 o 
  -9  -2   7       52.88       67.08      5.93 o 
  -8  -2   7       15.07       18.63      3.71 o 
  -7  -2   7       14.13       16.61      3.38 o 
  -6  -2   7      163.52      145.75      7.62 o 
  -5  -2   7      188.78      213.84      6.47 o 
  -4  -2   7      454.98      439.11     20.37 o 
  -3  -2   7       59.61       76.34      4.77 o 
  -2  -2   7       13.92       14.19      1.39 o 
  -1  -2   7       77.30       55.59      2.00 o 
   0  -2   7      273.33      177.98      4.07 o 
   1  -2   7      174.11      136.72      3.48 o 
   2  -2   7        1.52        4.61      0.84 o 
   3  -2   7        0.26       -0.19      0.61 o 
   4  -2   7       13.37       13.26      2.63 o 
   5  -2   7        4.25        1.31      1.02 o 
   6  -2   7       28.16       33.20      2.46 o 
   7  -2   7        6.44        6.18      1.22 o 
   8  -2   7        3.28        3.50      1.40 o 
  -9  -1   7        0.01        1.97      2.42 o 
  -8  -1   7       22.12       22.97      3.94 o 
  -7  -1   7       18.28       18.47      3.51 o 
  -6  -1   7       40.93       36.78      2.83 o 
  -5  -1   7       37.99       36.47      3.17 o 
  -4  -1   7      197.48      199.01      4.39 o 
  -3  -1   7        6.35        3.58      1.27 o 
  -2  -1   7       78.44       95.78      3.17 o 
  -1  -1   7      151.12      105.20      2.74 o 
   0  -1   7     1307.53     1358.70     21.69 o 
   1  -1   7      137.70      110.65      3.28 o 
   2  -1   7      152.61      157.81      3.76 o 
   3  -1   7      159.04      158.93      4.15 o 
   4  -1   7       51.14       48.61      2.03 o 
   5  -1   7      129.84       92.99      3.04 o 
   6  -1   7       53.56       64.24      3.29 o 
   7  -1   7       62.80       71.99      3.75 o 
   8  -1   7       20.52       18.37      1.83 o 
   9  -1   7        9.61       11.21      2.10 o 
  -9   0   7        0.39       -1.99      2.04 o 
  -8   0   7        6.04        6.56      2.60 o 
  -7   0   7        2.77        3.90      1.57 o 
  -6   0   7        0.14       -0.77      1.85 o 
  -5   0   7       14.57       13.68      2.50 o 
  -4   0   7      164.75      164.86     25.23 o 
  -3   0   7      253.87      273.40      5.35 o 
  -2   0   7      392.23      458.80      8.10 o 
  -1   0   7      156.47      148.70      4.20 o 
   0   0   7       60.86       74.93      4.37 o 
   1   0   7       22.08       32.66      2.37 o 
   2   0   7        1.79       15.69      1.07 o 
   3   0   7        2.88        2.69      0.68 o 
   4   0   7       78.01       75.14      2.45 o 
   5   0   7       46.36       29.31      1.69 o 
   6   0   7        1.08        1.00      0.76 o 
   7   0   7       36.72       43.04      2.58 o 
   8   0   7        3.12        1.24      1.10 o 
   9   0   7       17.25       27.74      4.72 o 
  -9   1   7        0.11       -1.54      1.92 o 
  -8   1   7        2.47        5.02      2.40 o 
  -7   1   7       44.37       36.04      4.27 o 
  -6   1   7      129.59      130.53      5.07 o 
  -5   1   7      107.34       91.21      3.87 o 
  -4   1   7      294.10      288.74      7.67 o 
  -3   1   7       78.96       81.16      2.17 o 
  -2   1   7      419.24      475.41      8.25 o 
  -1   1   7      221.29      218.39      4.27 o 
   0   1   7        4.14       11.94      1.99 o 
   1   1   7      298.62      367.97      6.50 o 
   2   1   7     4327.61     4342.14     65.86 o 
   3   1   7     1058.84     1123.32     18.16 o 
   4   1   7       40.10       43.13      1.77 o 
   5   1   7       13.40       17.22      1.54 o 
   6   1   7        8.66        6.04      1.04 o 
   7   1   7       55.30       53.04      2.72 o 
   8   1   7        0.23        0.01      0.84 o 
   9   1   7        4.27        3.94      2.42 o 
  -9   2   7        4.80        4.85      2.60 o 
  -8   2   7        1.73        5.59      1.87 o 
  -7   2   7        0.30       -1.24      1.24 o 
  -6   2   7        4.68        3.41      1.52 o 
  -5   2   7        2.21        2.45      1.38 o 
  -4   2   7        7.64        4.81      1.22 o 
  -3   2   7      187.98      211.17      5.79 o 
  -2   2   7      677.28      772.98     12.70 o 
  -1   2   7      434.05      482.82      8.22 o 
   0   2   7        1.39        2.05      0.55 o 
   1   2   7     4352.86     4596.77     85.80 o 
   2   2   7      137.67      184.37      5.03 o 
   3   2   7      353.83      350.04      6.37 o 
   4   2   7     2278.07     2540.26     39.39 o 
   5   2   7      546.54      546.61      9.82 o 
   6   2   7      105.53       76.92      2.63 o 
   7   2   7        4.33        3.62      0.98 o 
   8   2   7       16.34       19.80      2.48 o 
   9   2   7        1.52        1.36      1.64 o 
  -8   3   7       44.89       36.64      4.50 o 
  -7   3   7        8.58        4.05      2.30 o 
  -6   3   7      313.78      287.43      8.80 o 
  -5   3   7       25.71       23.35      2.42 o 
  -4   3   7        0.27        1.21      1.01 o 
  -3   3   7        7.78        2.30      1.14 o 
  -2   3   7      121.07      123.94      2.79 o 
  -1   3   7       54.32       46.04      1.48 o 
   0   3   7       55.51       78.16      2.91 o 
   1   3   7        1.77        3.82      0.79 o 
   2   3   7       90.33      105.88      9.19 o 
   4   3   7      295.90      343.88      6.48 o 
   5   3   7      725.60      747.19     12.78 o 
   6   3   7       14.24       10.97      1.21 o 
   7   3   7       88.06       89.85      3.03 o 
   8   3   7        1.67        0.45      1.26 o 
   9   3   7       32.99       32.35      3.63 o 
  -8   4   7       36.78       34.05      3.57 o 
  -7   4   7       29.67       41.87      3.59 o 
  -6   4   7       39.75       39.36      3.29 o 
  -5   4   7      123.87      100.96      4.49 o 
  -4   4   7       59.50       44.43      2.90 o 
  -3   4   7        0.27       -0.13      0.90 o 
  -2   4   7      729.37      777.18     12.95 o 
  -1   4   7        0.07        1.74      0.51 o 
   0   4   7      884.98      916.58     14.76 o 
   1   4   7      953.25      983.99     15.67 o 
   2   4   7      385.69      394.00      6.88 o 
   3   4   7       95.34      143.30      4.87 o 
   4   4   7      180.23      227.99      4.68 o 
   5   4   7       68.13       60.80      2.12 o 
   6   4   7       53.76       49.05      2.28 o 
   7   4   7      184.29      200.73      8.24 o 
   8   4   7       50.66       45.63      3.76 o 
   9   4   7       22.92       24.46      3.36 o 
  -8   5   7        8.40        6.81      2.06 o 
  -7   5   7        9.55       11.97      2.23 o 
  -6   5   7      257.46      267.54      8.73 o 
  -5   5   7      149.52      162.48      6.13 o 
  -4   5   7      119.65      124.16      4.91 o 
  -3   5   7       20.55       21.80      2.12 o 
  -2   5   7      157.31      176.44      3.89 o 
  -1   5   7       69.92       53.33      2.36 o 
   0   5   7        5.21        5.89      0.86 o 
   1   5   7     2588.14     3060.04     57.73 o 
   2   5   7      635.10      612.83     10.32 o 
   3   5   7     3843.53     4218.65     64.10 o 
   4   5   7      145.05      141.92      3.39 o 
   5   5   7       22.15       20.39      1.31 o 
   6   5   7       13.27       20.86      1.44 o 
   7   5   7      139.69      125.53      6.26 o 
   8   5   7       13.08       16.68      2.75 o 
   9   5   7       25.02       17.99      2.98 o 
  10   5   7       15.35       23.62      3.48 o 
  -7   6   7        0.84        1.46      1.53 o 
  -6   6   7       29.11       29.38      4.04 o 
  -5   6   7      140.73      139.23      9.97 o 
  -4   6   7      265.17      264.29      8.14 o 
  -3   6   7        0.63        2.19      1.46 o 
  -2   6   7       16.60       12.25      1.99 o 
  -1   6   7      236.44      221.13      4.74 o 
   0   6   7      705.92      723.51     14.05 o 
   1   6   7      808.80      869.70     14.37 o 
   2   6   7       11.22        7.55      1.01 o 
   3   6   7      167.26      149.74      3.49 o 
   4   6   7       15.31       10.21      0.99 o 
   5   6   7       60.27       69.81      2.34 o 
   6   6   7      133.98      155.79      6.99 o 
   7   6   7       85.75       69.56      4.64 o 
   8   6   7        0.12       -0.88      1.31 o 
   9   6   7       35.28       33.41      3.84 o 
  10   6   7        2.47        2.55      1.67 o 
  -7   7   7        6.00        6.65      2.11 o 
  -6   7   7        4.88        5.90      1.82 o 
  -5   7   7       21.68       24.99      2.90 o 
  -4   7   7       20.24       19.94      2.46 o 
  -3   7   7       75.63       78.65      3.91 o 
  -2   7   7      139.80      128.95      6.79 o 
  -1   7   7       99.52      102.17      7.85 o 
   0   7   7       66.85       69.67      2.33 o 
   1   7   7        0.77        2.22      0.69 o 
   2   7   7       13.08       25.15      1.42 o 
   3   7   7      137.60      110.70      6.30 o 
   4   7   7      124.62      159.37      3.83 o 
   5   7   7       99.99       83.95      6.33 o 
   6   7   7        9.39        8.86      1.99 o 
   7   7   7        1.11        1.26      1.44 o 
   8   7   7       11.72        9.72      2.20 o 
   9   7   7        4.88        7.77      2.27 o 
  -6   8   7       14.78       17.89      2.71 o 
  -5   8   7        3.96        2.12      1.55 o 
  -4   8   7       31.28       32.85      3.15 o 
  -3   8   7        6.73       10.85      2.03 o 
  -2   8   7      327.11      319.99      9.21 o 
  -1   8   7      236.29      239.63      5.44 o 
   0   8   7        1.44        7.63      1.06 o 
   1   8   7        5.67        6.59      0.92 o 
   2   8   7      126.81      117.07      3.79 o 
   3   8   7      310.66      316.94      6.41 o 
   4   8   7       13.25        9.05      1.32 o 
   5   8   7        0.01       -0.28      1.21 o 
   6   8   7       13.46       14.28      2.62 o 
   7   8   7        2.40       -0.23      1.31 o 
   8   8   7        8.58       14.31      2.62 o 
   9   8   7        4.48        8.10      2.30 o 
  -5   9   7        7.66       12.48      2.40 o 
  -4   9   7       17.80        9.95      2.13 o 
  -3   9   7       20.63       18.96      2.60 o 
  -2   9   7       46.85       45.52      5.34 o 
  -1   9   7       81.20       79.20      4.86 o 
   0   9   7      116.30      130.71      7.98 o 
   1   9   7        7.10        9.30      1.15 o 
   2   9   7       69.30       82.19      2.81 o 
   3   9   7      147.83      151.46      4.82 o 
   4   9   7        2.70        1.43      2.45 o 
   5   9   7       64.09       74.53      4.82 o 
   6   9   7        5.10        6.84      2.02 o 
   7   9   7        1.88        8.13      2.35 o 
   8   9   7      137.82      152.36      7.95 o 
   9   9   7        3.83        7.52      2.45 o 
  -4  10   7        1.49        0.34      1.91 o 
  -3  10   7        5.67        7.92      2.11 o 
  -2  10   7        0.03       -0.12      1.39 o 
  -1  10   7        0.29        0.61      1.31 o 
   0  10   7       14.35       11.92      2.00 o 
   1  10   7       22.00       24.25      2.88 o 
   2  10   7        1.33        3.69      1.17 o 
   3  10   7      363.73      316.33     11.50 o 
   4  10   7       32.85       41.04      3.94 o 
   5  10   7       36.90       32.43      3.71 o 
   6  10   7        0.99       -1.16      1.16 o 
   7  10   7       33.78       48.25      4.72 o 
   8  10   7      140.69      162.41      8.43 o 
  -3  11   7        1.14        0.45      1.91 o 
  -2  11   7       52.58       64.90      4.32 o 
  -1  11   7       42.25       45.47      3.91 o 
   0  11   7        0.03        0.36      1.10 o 
   1  11   7        0.89        1.36      1.06 o 
   2  11   7       19.13       24.03      3.23 o 
   3  11   7        8.12        9.89      1.71 o 
   4  11   7        0.01        3.81      1.72 o 
   5  11   7        0.02        1.51      1.54 o 
   6  11   7       12.59        7.98      2.22 o 
   7  11   7        5.05        6.23      2.22 o 
  -2  12   7        0.40        1.06      1.77 o 
  -1  12   7       16.85       19.84      2.87 o 
   0  12   7       18.54       19.31      3.51 o 
   1  12   7       49.46       43.88      2.82 o 
   2  12   7        1.61        2.72      1.30 o 
   3  12   7        3.06        5.43      1.92 o 
   4  12   7       25.97       39.12      4.32 o 
   5  12   7        0.14        1.59      1.64 o 
   6  12   7        7.14        9.46      2.73 o 
   1  13   7       27.91       37.88      4.40 o 
   2  13   7       13.43       15.14      2.78 o 
   3  13   7        1.94        4.64      2.15 o 
   4  13   7        1.29       -0.28      1.59 o 
  -2  -9   8        4.97        4.95      1.57 o 
  -1  -9   8       33.88       35.01      3.24 o 
   0  -9   8        0.04        1.35      1.20 o 
  -5  -8   8        0.90        6.01      1.60 o 
  -4  -8   8        4.14        0.39      1.13 o 
  -3  -8   8        6.50        8.48      2.93 o 
  -2  -8   8       15.53       16.48      2.90 o 
  -1  -8   8        6.04        6.63      1.59 o 
   0  -8   8       44.36       46.31      3.43 o 
   1  -8   8        1.81        2.60      1.14 o 
   2  -8   8        6.21       13.90      1.78 o 
   3  -8   8        0.66        1.25      1.09 o 
  -6  -7   8        0.66        0.92      1.12 o 
  -5  -7   8        0.17        2.81      1.16 o 
  -4  -7   8       17.00       17.32      2.19 o 
  -3  -7   8       21.73       18.33      2.21 o 
  -2  -7   8       78.63       85.00      4.00 o 
  -1  -7   8       16.46        8.46      1.58 o 
   0  -7   8        5.39        3.50      1.92 o 
   1  -7   8       55.68       54.88      2.89 o 
   2  -7   8        0.52        1.81      1.11 o 
   3  -7   8        2.42        4.62      1.28 o 
   4  -7   8        5.16        9.03      1.91 o 
  -7  -6   8        4.37        4.11      2.32 o 
  -6  -6   8        0.13        0.56      2.04 o 
  -5  -6   8       31.98       34.78      2.80 o 
  -4  -6   8       37.36       42.79      3.53 o 
  -3  -6   8        0.75        2.78      1.24 o 
  -2  -6   8       96.22       81.01      3.68 o 
  -1  -6   8        1.67        2.81      1.01 o 
   0  -6   8      141.90      126.87      4.05 o 
   1  -6   8      175.96      154.22      4.65 o 
   2  -6   8      180.80      204.37      5.63 o 
   3  -6   8       23.72       16.17      1.86 o 
   4  -6   8       19.38       25.00      2.18 o 
   5  -6   8        0.01        1.36      1.81 o 
  -7  -5   8        3.26        4.95      2.22 o 
  -6  -5   8        5.00        7.67      2.70 o 
  -5  -5   8        1.29        1.63      1.02 o 
  -4  -5   8        8.03        9.88      1.60 o 
  -3  -5   8      153.86      150.77      9.88 o 
  -2  -5   8      212.51      201.01      5.05 o 
  -1  -5   8        2.04        1.42      1.31 o 
   0  -5   8       30.55       36.79      2.16 o 
   1  -5   8       52.49       47.24      6.44 o 
   2  -5   8      341.10      368.52      8.07 o 
   3  -5   8      870.60      867.97     15.93 o 
   4  -5   8       40.62       39.08      2.48 o 
   5  -5   8       24.16       23.84      2.17 o 
   6  -5   8        0.05        0.68      0.91 o 
  -8  -4   8        0.10        2.07      2.07 o 
  -7  -4   8       15.35       13.55      2.98 o 
  -6  -4   8       26.65       32.99      4.14 o 
  -5  -4   8      125.72      134.66      4.68 o 
  -4  -4   8      214.39      190.24      5.66 o 
  -3  -4   8       15.89       14.61      1.43 o 
  -2  -4   8       37.13       53.95      2.29 o 
  -1  -4   8        3.31        1.93      0.92 o 
   0  -4   8       14.36       17.99      1.55 o 
   1  -4   8        0.54        0.52      0.70 o 
   2  -4   8       60.47       58.96      2.55 o 
   3  -4   8       46.65       37.60      2.18 o 
   4  -4   8      170.71      169.33      5.56 o 
   5  -4   8       34.79       33.21      2.30 o 
   6  -4   8        2.97        5.85      1.23 o 
   7  -4   8       18.51       19.29      2.05 o 
  -8  -3   8       47.23       54.99      5.83 o 
  -7  -3   8        2.53        1.62      2.04 o 
  -6  -3   8       52.82       60.34      4.97 o 
  -5  -3   8        4.75        1.21      1.44 o 
  -4  -3   8       11.65        7.50      1.10 o 
  -3  -3   8       10.21        6.48      1.65 o 
  -2  -3   8      395.10      366.62      7.32 o 
  -1  -3   8      119.35      138.55      4.92 o 
   0  -3   8       72.34       61.19      2.34 o 
   1  -3   8      798.05      795.00     13.95 o 
   2  -3   8       62.58       63.48      3.71 o 
   3  -3   8       46.44       48.58      3.25 o 
   4  -3   8       26.78       28.32      2.57 o 
   5  -3   8       32.30       27.08      3.75 o 
   6  -3   8        1.71        3.48      1.04 o 
   7  -3   8        3.72        3.81      1.17 o 
   8  -3   8        6.36        9.44      3.33 o 
  -8  -2   8       67.78       75.79      6.13 o 
  -7  -2   8       45.91       46.01      4.90 o 
  -6  -2   8      109.89      101.68      6.46 o 
  -5  -2   8        1.20        0.71      1.11 o 
  -4  -2   8      202.16      213.20      4.84 o 
  -3  -2   8       20.62       20.50      1.40 o 
  -2  -2   8      107.73      113.84      7.12 o 
  -1  -2   8      227.83      251.91      5.38 o 
   0  -2   8       12.38       13.62      1.21 o 
   1  -2   8      382.45      407.40      7.89 o 
   2  -2   8      124.50      131.41      3.58 o 
   3  -2   8       28.97       26.04      1.70 o 
   4  -2   8       31.88       40.71      2.07 o 
   5  -2   8      181.99      175.66      4.72 o 
   6  -2   8        7.85        4.95      2.02 o 
   7  -2   8        1.37        2.42      0.92 o 
   8  -2   8       23.36       19.74      2.54 o 
  -8  -1   8        2.07        0.28      2.02 o 
  -7  -1   8       46.79       38.41      4.52 o 
  -6  -1   8       25.47       26.86      2.55 o 
  -5  -1   8        0.10       -0.05      1.06 o 
  -4  -1   8      303.90      295.62      6.56 o 
  -3  -1   8       24.66       31.21      1.75 o 
  -2  -1   8      112.96       84.76      7.01 o 
  -1  -1   8      221.67      209.67      4.53 o 
   0  -1   8       64.09       54.14      1.96 o 
   1  -1   8      765.51      779.78     13.28 o 
   2  -1   8      142.20      163.32      3.97 o 
   3  -1   8       74.86       69.63      3.15 o 
   4  -1   8      253.20      239.85      5.44 o 
   5  -1   8        0.76        0.92      0.79 o 
   6  -1   8       98.33      100.29      3.38 o 
   7  -1   8       48.09       47.03      2.45 o 
   8  -1   8        1.81        2.30      1.21 o 
   9  -1   8        0.93        4.44      2.83 o 
  -8   0   8       37.44       37.23      4.69 o 
  -7   0   8       21.50       25.34      3.89 o 
  -6   0   8      341.92      206.55      9.64 o 
  -5   0   8        1.80       -0.11      0.79 o 
  -4   0   8      465.12      448.63     10.96 o 
  -3   0   8        0.07        5.24      4.16 o 
  -2   0   8      104.72      135.77      3.28 o 
  -1   0   8     1038.03     1091.24     22.36 o 
   0   0   8      244.93      324.66      9.34 o 
   1   0   8      214.56      187.32      4.06 o 
   2   0   8      138.62      152.30      3.63 o 
   3   0   8      206.21      213.98      4.70 o 
   4   0   8       80.23       57.43      4.16 o 
   5   0   8       38.62       42.37      2.00 o 
   6   0   8       45.05       37.89      2.05 o 
   7   0   8      115.65      100.60      5.63 o 
   8   0   8        2.43        2.65      1.32 o 
   9   0   8        1.64        2.09      2.27 o 
  -8   1   8       24.26       24.56      4.04 o 
  -7   1   8        1.25        1.10      1.44 o 
  -6   1   8      391.77      370.93     10.16 o 
  -5   1   8       13.56       16.49      4.11 o 
  -4   1   8        6.21       14.51      1.77 o 
  -3   1   8        0.23        3.42      1.27 o 
  -2   1   8      505.85      507.11      8.86 o 
  -1   1   8       22.64       21.58      1.52 o 
   0   1   8      478.24      487.55      8.49 o 
   1   1   8        6.65       12.76      1.19 o 
   2   1   8      415.86      445.68     10.29 o 
   3   1   8      269.76      296.80      5.83 o 
   4   1   8      613.71      610.81     10.82 o 
   5   1   8       87.65       83.37      2.75 o 
   6   1   8      111.10      136.87      6.00 o 
   7   1   8      148.33      138.46      5.18 o 
   8   1   8       39.28       42.05      3.15 o 
   9   1   8        3.82        5.94      1.62 o 
  -8   2   8        4.20        9.62      2.85 o 
  -7   2   8      139.01      128.91      5.48 o 
  -6   2   8       95.92       83.09      4.13 o 
  -5   2   8      131.38      118.25      4.67 o 
  -4   2   8       49.62       54.41      2.90 o 
  -3   2   8       97.18       99.94      3.77 o 
  -2   2   8      107.30      101.74      2.55 o 
  -1   2   8      142.76      121.22      2.82 o 
   0   2   8        0.56        0.86      0.36 o 
   1   2   8      422.28      442.74      9.94 o 
   2   2   8      104.93      151.22      4.55 o 
   3   2   8     1590.15     1789.97     28.07 o 
   4   2   8      689.17      742.69     12.63 o 
   5   2   8       13.41       14.71      1.25 o 
   6   2   8       15.58       16.29      2.68 o 
   7   2   8        0.01       -0.86      0.86 o 
   8   2   8        1.56        4.96      1.48 o 
   9   2   8        0.01        1.84      1.67 o 
  -8   3   8       36.88       33.48      3.55 o 
  -7   3   8        0.19        0.86      1.51 o 
  -6   3   8       40.22       41.35      3.29 o 
  -5   3   8      209.92      220.07      7.17 o 
  -4   3   8       21.18       22.05      2.08 o 
  -3   3   8       17.17       22.39      2.12 o 
  -2   3   8      229.77      214.81      4.34 o 
  -1   3   8       77.73       86.50      2.25 o 
   0   3   8       70.41       60.05      4.25 o 
   1   3   8       15.47       19.68      2.78 o 
   2   3   8     1183.31     1398.71     27.63 o 
   3   3   8        1.36        2.61      1.02 o 
   4   3   8       15.52       12.25      0.94 o 
   5   3   8       38.47       37.64      3.65 o 
   6   3   8       56.61       56.68      3.04 o 
   7   3   8       92.02       65.83      4.06 o 
   8   3   8       24.22       22.72      2.41 o 
   9   3   8      107.52      120.31      6.56 o 
  -8   4   8        3.68        1.51      1.62 o 
  -7   4   8       11.89       20.33      2.71 o 
  -6   4   8      137.56      132.77      5.58 o 
  -5   4   8        1.44        4.86      1.87 o 
  -4   4   8       87.08       68.42      6.22 o 
  -3   4   8       19.31       30.28      2.23 o 
  -2   4   8       40.34       45.64      2.62 o 
  -1   4   8       19.25       24.61      1.22 o 
   0   4   8     2583.99     2700.10     41.38 o 
   1   4   8      130.30       98.14      2.27 o 
   2   4   8     3454.71     3752.76     70.67 o 
   3   4   8       20.13       13.55      1.50 o 
   4   4   8       16.73        9.63      1.43 o 
   5   4   8       65.57       68.85      3.27 o 
   6   4   8       17.19       13.11      1.70 o 
   7   4   8       26.03       16.74      1.92 o 
   8   4   8       96.25       89.44      5.48 o 
   9   4   8       58.75       51.41      4.16 o 
  10   4   8        0.11        4.92      1.99 o 
  -7   5   8        3.82        2.74      1.57 o 
  -6   5   8        0.93       -1.26      1.26 o 
  -5   5   8       37.10       43.28      3.23 o 
  -4   5   8       13.88        8.23      1.71 o 
  -3   5   8       20.04       33.21      2.51 o 
  -2   5   8        2.08        4.65      1.13 o 
  -1   5   8       17.01       33.12      1.45 o 
   0   5   8       51.44       56.53      1.81 o 
   1   5   8       16.51       26.64      2.02 o 
   2   5   8      138.36      136.33      3.03 o 
   3   5   8     1360.80     1368.41     27.29 o 
   4   5   8       42.15       36.70      2.22 o 
   5   5   8        1.65        0.32      0.92 o 
   6   5   8      166.79      164.62      5.31 o 
   7   5   8      497.46      511.52     16.61 o 
   8   5   8      118.21      126.37      6.61 o 
   9   5   8       85.14       80.51      5.38 o 
  10   5   8        5.66       11.31      2.75 o 
  -7   6   8        5.28        4.48      1.80 o 
  -6   6   8       30.11       28.52      5.74 o 
  -5   6   8       81.90       78.34      6.27 o 
  -4   6   8        7.67       12.10      1.99 o 
  -3   6   8      117.32      121.95      4.83 o 
  -2   6   8       17.62       12.60      1.69 o 
  -1   6   8       16.73       23.72      3.18 o 
   0   6   8      121.48       98.15      2.65 o 
   1   6   8      102.71      101.63      2.66 o 
   2   6   8      850.02      915.92     15.06 o 
   3   6   8      206.18      220.85      6.06 o 
   4   6   8       25.08       23.73      1.92 o 
   5   6   8       55.15       55.91      2.89 o 
   6   6   8        6.35        2.68      1.64 o 
   7   6   8      146.57      144.13      7.04 o 
   8   6   8       45.90       57.57      4.44 o 
   9   6   8       19.35       17.59      3.10 o 
  -6   7   8        0.00        0.38      1.35 o 
  -5   7   8        6.17        6.70      1.84 o 
  -4   7   8      170.52      181.94      6.69 o 
  -3   7   8      289.28      256.36      7.92 o 
  -2   7   8       61.79       62.87      3.34 o 
  -1   7   8        0.37        0.20      0.69 o 
   0   7   8       17.72       23.05      1.41 o 
   1   7   8      145.52      172.53      4.02 o 
   2   7   8       34.50       27.43      1.45 o 
   3   7   8       30.57       31.59      2.14 o 
   4   7   8        2.71        1.22      0.91 o 
   5   7   8       44.10       29.02      3.23 o 
   6   7   8      191.66      170.51      7.67 o 
   7   7   8       25.03       19.96      3.05 o 
   8   7   8        9.61        8.73      2.27 o 
   9   7   8        5.05        9.99      2.55 o 
  -6   8   8        8.90       15.27      2.63 o 
  -5   8   8       13.38       13.09      2.41 o 
  -4   8   8       16.91       16.07      2.42 o 
  -3   8   8        0.02        0.60      1.33 o 
  -2   8   8      419.82      383.26     18.10 o 
  -1   8   8      149.34      165.56      4.22 o 
   0   8   8        1.01        5.30      0.97 o 
   1   8   8       47.06       43.13      2.03 o 
   2   8   8       72.13       58.64      2.19 o 
   3   8   8       33.42       31.75      2.25 o 
   4   8   8        1.06        2.25      1.21 o 
   5   8   8      238.83      254.85      9.99 o 
   6   8   8      253.26      255.84     10.30 o 
   7   8   8        5.89        2.45      1.67 o 
   8   8   8        4.54       10.85      2.42 o 
   9   8   8        0.15        0.71      1.59 o 
  -5   9   8        2.15        2.46      1.82 o 
  -4   9   8       34.52       38.01      4.90 o 
  -3   9   8        0.00       -0.20      1.31 o 
  -2   9   8       87.55      116.21     10.56 o 
  -1   9   8       10.90        5.76      1.59 o 
   0   9   8        4.07        3.03      0.98 o 
   1   9   8       76.99       86.08      2.88 o 
   2   9   8       84.12       89.32      3.69 o 
   3   9   8       60.48       53.08      3.86 o 
   4   9   8      129.59      119.85      6.16 o 
   5   9   8        2.70        4.87      1.84 o 
   6   9   8       43.97       34.75      3.79 o 
   7   9   8       18.73       14.64      2.78 o 
   8   9   8       26.53       26.30      3.74 o 
   9   9   8        6.42        5.27      2.15 o 
  -4  10   8       44.86       44.53      3.95 o 
  -3  10   8       51.67       51.75      4.01 o 
  -2  10   8        2.30        0.83      1.39 o 
  -1  10   8        0.13       -0.41      1.24 o 
   0  10   8       15.09        9.84      1.35 o 
   1  10   8        5.81       13.68      1.41 o 
   2  10   8       20.81       13.60      2.37 o 
   3  10   8       59.59       60.14      4.29 o 
   4  10   8        0.49       -1.06      1.06 o 
   5  10   8        9.50       12.34      2.35 o 
   6  10   8        6.27        4.06      1.89 o 
   7  10   8       22.36       20.49      3.48 o 
   8  10   8       22.43       21.83      3.51 o 
  -3  11   8       26.00       26.19      3.31 o 
  -2  11   8       12.37       15.38      2.61 o 
  -1  11   8        3.32        2.99      1.65 o 
   0  11   8        3.44        1.83      1.78 o 
   1  11   8        0.04        2.52      1.46 o 
   2  11   8       13.96       26.78      3.23 o 
   3  11   8        1.55        2.45      1.51 o 
   4  11   8        3.48        2.25      1.59 o 
   5  11   8        1.46        7.98      2.15 o 
   6  11   8        3.91        3.10      1.62 o 
   7  11   8        0.01        2.57      1.89 o 
  -1  12   8        2.34       -0.40      3.04 o 
   0  12   8       24.21       33.06      4.14 o 
   1  12   8       18.23       32.58      3.68 o 
   2  12   8        0.41       -0.76      1.21 o 
   3  12   8        6.00        4.24      1.89 o 
   4  12   8        1.04        1.79      1.56 o 
   5  12   8        0.02       -0.98      1.54 o 
   6  12   8       30.63       27.81      3.86 o 
   1  13   8        3.50        4.44      1.77 o 
   2  13   8        4.83        3.10      1.82 o 
   3  13   8       19.89       34.35      4.34 o 
   4  13   8        0.07       -1.46      1.46 o 
  -3  -8   9        0.06        1.44      1.91 o 
  -2  -8   9       36.57       43.19      3.37 o 
  -1  -8   9        4.33       11.07      2.02 o 
   0  -8   9        0.01        2.36      1.24 o 
   1  -8   9        3.55        0.54      1.20 o 
  -5  -7   9        0.36        0.88      1.13 o 
  -4  -7   9        2.53        6.12      5.06 o 
  -3  -7   9       46.51       50.42      3.29 o 
  -2  -7   9        0.23        0.37      2.09 o 
  -1  -7   9        0.03       -0.43      1.00 o 
   0  -7   9       14.17       16.30      2.21 o 
   1  -7   9        4.74        5.56      1.31 o 
   2  -7   9        8.31        7.53      1.51 o 
   3  -7   9        8.80        7.73      1.55 o 
  -6  -6   9       13.90       18.10      3.74 o 
  -5  -6   9        9.65       10.84      1.80 o 
  -4  -6   9       78.89       79.65      3.87 o 
  -3  -6   9       44.44       46.63      2.99 o 
  -2  -6   9       55.04       44.30      3.34 o 
  -1  -6   9       22.45       18.16      1.94 o 
   0  -6   9        2.79        1.81      1.08 o 
   1  -6   9      176.38      189.98      5.41 o 
   2  -6   9       81.25       72.17      3.24 o 
   3  -6   9       25.54       21.88      2.18 o 
   4  -6   9        3.84        4.85      1.64 o 
   5  -6   9        4.66        6.91      1.65 o 
  -7  -5   9        3.32        2.57      2.40 o 
  -6  -5   9       99.67       90.78      6.51 o 
  -5  -5   9      121.59       68.22      4.39 o 
  -4  -5   9        2.66        2.10      1.10 o 
  -3  -5   9       66.32       83.32      3.70 o 
  -2  -5   9        3.69        4.83      1.10 o 
  -1  -5   9        1.77        1.03      1.14 o 
   0  -5   9        0.53        1.42      0.88 o 
   1  -5   9       25.47       26.88      2.13 o 
   2  -5   9       91.90       79.80      3.23 o 
   3  -5   9       32.55       33.95      2.40 o 
   4  -5   9        0.09        1.91      0.96 o 
   5  -5   9       52.97       63.05      3.10 o 
   6  -5   9       16.83       18.70      2.07 o 
  -7  -4   9        9.16       11.03      2.95 o 
  -6  -4   9       57.99       45.43      4.92 o 
  -5  -4   9       10.21        4.64      2.27 o 
  -4  -4   9      127.78      128.18      4.57 o 
  -3  -4   9      363.95      355.74     13.15 o 
  -2  -4   9       43.42       40.27      2.15 o 
  -1  -4   9      110.63       99.68      3.87 o 
   0  -4   9       17.51       10.93      1.39 o 
   1  -4   9       77.05       69.24      3.52 o 
   2  -4   9       10.23       11.22      1.87 o 
   3  -4   9      132.60      125.03      4.06 o 
   4  -4   9       62.03       59.54      2.79 o 
   5  -4   9        6.85        8.68      1.40 o 
   6  -4   9        0.90        1.12      0.99 o 
   7  -4   9       14.92       19.40      2.61 o 
  -8  -3   9       10.26       13.17      3.48 o 
  -7  -3   9        7.12        3.68      2.45 o 
  -6  -3   9        8.22        7.37      2.55 o 
  -5  -3   9       55.85       51.31      4.44 o 
  -4  -3   9       65.78       63.07      2.90 o 
  -3  -3   9       10.09        9.12      1.20 o 
  -2  -3   9       47.89       57.96      4.16 o 
  -1  -3   9       63.52       57.57      2.86 o 
   0  -3   9      331.04      322.93      6.85 o 
   1  -3   9      149.16      168.58      5.38 o 
   2  -3   9      168.79      168.59      4.51 o 
   3  -3   9      147.15      131.36      4.01 o 
   4  -3   9      113.99      105.29      3.55 o 
   5  -3   9       62.02       53.45      3.41 o 
   6  -3   9        3.48        1.22      0.77 o 
   7  -3   9       30.09       30.99      3.08 o 
  -8  -2   9       33.55       32.13      4.80 o 
  -7  -2   9        1.15        4.14      2.37 o 
  -6  -2   9        1.43        4.24      2.17 o 
  -5  -2   9       18.51       16.76      3.13 o 
  -4  -2   9        8.66       14.96      1.68 o 
  -3  -2   9        7.84        6.72      0.99 o 
  -2  -2   9       15.68       18.02      1.42 o 
  -1  -2   9       56.08       56.49      2.24 o 
   0  -2   9        4.97        1.09      0.70 o 
   1  -2   9      538.05      499.85      9.44 o 
   2  -2   9      133.19      142.11      4.52 o 
   3  -2   9       25.87       29.79      1.87 o 
   4  -2   9        9.51        6.85      1.50 o 
   5  -2   9       57.10       57.84      2.62 o 
   6  -2   9       11.65       15.75      2.16 o 
   7  -2   9       10.89        9.47      1.87 o 
   8  -2   9        0.80        3.77      1.50 o 
  -8  -1   9      101.64      124.22      7.90 o 
  -7  -1   9       24.13       19.71      3.79 o 
  -6  -1   9        1.79        2.25      1.74 o 
  -5  -1   9      323.57      333.69      9.25 o 
  -4  -1   9       62.24       24.38      3.03 o 
  -3  -1   9       89.10       98.67      2.91 o 
  -2  -1   9       34.35       25.49      1.99 o 
  -1  -1   9       33.79       40.15      1.81 o 
   0  -1   9      180.57      166.19      4.00 o 
   1  -1   9      455.48      483.48      9.00 o 
   2  -1   9      355.93      357.38      7.15 o 
   3  -1   9       33.10       36.78      1.87 o 
   4  -1   9        8.14        9.29      1.20 o 
   5  -1   9      159.79      167.23      4.54 o 
   6  -1   9      353.73      328.68      9.38 o 
   7  -1   9        2.28        4.30      1.52 o 
   8  -1   9        4.01        4.05      1.51 o 
  -8   0   9        9.09       11.00      3.08 o 
  -7   0   9       22.42       19.76      3.68 o 
  -6   0   9      175.77      166.67      8.43 o 
  -5   0   9       22.97       25.37      2.71 o 
  -4   0   9      737.71      729.70     29.40 o 
  -3   0   9        9.12       11.64      1.09 o 
  -2   0   9       44.01       41.91      1.73 o 
  -1   0   9      246.41      253.54      6.65 o 
   0   0   9      189.41      169.99      3.91 o 
   1   0   9      370.79      404.30      7.59 o 
   2   0   9      696.62      768.50     13.20 o 
   3   0   9      337.46      326.87      6.57 o 
   4   0   9       95.97      108.54      3.84 o 
   5   0   9       50.50       39.45      2.65 o 
   6   0   9      354.33      330.29      9.24 o 
   7   0   9      147.27      166.27      6.07 o 
   8   0   9        0.69        0.61      1.68 o 
   9   0   9        9.49       13.82      2.28 o 
  -8   1   9        3.53        6.21      2.70 o 
  -7   1   9        1.09        0.36      2.49 o 
  -6   1   9       99.24      110.96      4.90 o 
  -5   1   9      207.31      217.42      6.93 o 
  -4   1   9      259.70      277.98      7.79 o 
  -3   1   9      143.42      148.01      3.55 o 
  -2   1   9       39.62       50.28      1.83 o 
  -1   1   9       15.82       17.28      1.10 o 
   0   1   9      234.59      229.51      4.67 o 
   1   1   9      282.53      290.64      5.62 o 
   2   1   9       65.13       57.02      1.89 o 
   3   1   9       78.34       69.80      2.22 o 
   4   1   9       16.93       11.35      1.61 o 
   5   1   9        5.01        3.56      1.19 o 
   6   1   9        0.13        1.27      1.41 o 
   7   1   9      185.28      175.48      6.15 o 
   8   1   9       17.69       19.35      2.43 o 
   9   1   9        5.55        4.99      1.59 o 
  -8   2   9        0.67        4.34      1.74 o 
  -7   2   9        1.87       -0.03      1.69 o 
  -6   2   9        1.07        2.24      1.38 o 
  -5   2   9      587.52      572.82     13.91 o 
  -4   2   9       20.87       24.17      2.21 o 
  -3   2   9      222.99      212.50      6.22 o 
  -2   2   9     1130.09     1235.45     19.89 o 
  -1   2   9       10.97       14.21      1.00 o 
   0   2   9      102.84      104.88      3.18 o 
   1   2   9      230.91      243.20      4.68 o 
   2   2   9       32.20       30.50      1.99 o 
   3   2   9      347.79      357.62     18.10 o 
   4   2   9      167.59      179.32      5.61 o 
   5   2   9      328.46      285.47      7.89 o 
   6   2   9     1067.07     1003.42     21.58 o 
   7   2   9       31.43       29.01      2.64 o 
   8   2   9       19.30       19.58      2.39 o 
   9   2   9        0.05        1.15      1.21 o 
  -8   3   9        5.99        2.33      1.87 o 
  -7   3   9        0.41        1.99      1.50 o 
  -6   3   9       25.52       22.67      2.58 o 
  -5   3   9      441.00      447.58     16.16 o 
  -4   3   9       99.87       98.96      8.96 o 
  -3   3   9      510.15      568.83     13.23 o 
  -2   3   9        0.10        1.60      0.70 o 
  -1   3   9      629.59      668.42     11.25 o 
   0   3   9      165.85      154.19      4.12 o 
   1   3   9      444.75      468.43     15.23 o 
   2   3   9       46.22       43.13      4.01 o 
   3   3   9        0.27        0.08      2.68 o 
   4   3   9      346.82      372.01      9.33 o 
   5   3   9      127.83      142.50      5.63 o 
   6   3   9      262.96      239.57      7.15 o 
   7   3   9      240.53      233.46      7.23 o 
   8   3   9       45.68       61.46      3.45 o 
   9   3   9        3.77        2.62      1.62 o 
  -7   4   9        5.09        6.22      2.65 o 
  -6   4   9        0.00        3.51      1.56 o 
  -5   4   9        0.44        3.56      1.82 o 
  -4   4   9       21.60       26.74      2.35 o 
  -3   4   9        0.23       -0.02      1.65 o 
  -2   4   9      148.21      161.81      5.04 o 
  -1   4   9      185.53      234.57      4.73 o 
   0   4   9      117.69      135.17      3.07 o 
   1   4   9        0.44        0.24      0.91 o 
   2   4   9       50.80       60.05      6.59 o 
   3   4   9      237.02      216.70      6.14 o 
   4   4   9       33.96       33.92      2.23 o 
   5   4   9        0.08       -0.11      1.17 o 
   6   4   9       56.01       66.04      3.27 o 
   7   4   9       70.40       59.79      3.28 o 
   8   4   9        0.43        1.51      1.44 o 
   9   4   9       67.49       64.33      4.90 o 
  -7   5   9        3.03        4.41      1.85 o 
  -6   5   9       34.25       35.10      5.31 o 
  -5   5   9       97.07       81.62      4.28 o 
  -4   5   9        6.52        8.04      1.76 o 
  -3   5   9       19.41       17.75      3.09 o 
  -2   5   9       74.28       76.17      3.25 o 
  -1   5   9       85.20       85.10      2.41 o 
   0   5   9        0.15       -0.39      0.47 o 
   1   5   9        2.27        1.00      1.26 o 
   2   5   9      570.82      618.17     18.65 o 
   3   5   9      251.04      236.11      6.51 o 
   4   5   9       30.70       34.74      2.26 o 
   5   5   9       11.01       15.78      1.85 o 
   6   5   9      229.74      239.18      7.03 o 
   7   5   9        2.48        7.67      2.07 o 
   8   5   9       68.38       89.37      5.58 o 
   9   5   9        7.75        8.38      2.25 o 
  -7   6   9       19.15       21.96      3.07 o 
  -6   6   9        0.05        1.06      2.35 o 
  -5   6   9       19.57       21.65      2.64 o 
  -4   6   9       17.40       10.98      2.64 o 
  -3   6   9      107.12      110.91      5.10 o 
  -2   6   9        2.78        3.91      1.10 o 
  -1   6   9      157.22      149.22      3.58 o 
   0   6   9       43.16       36.86      1.57 o 
   1   6   9       33.94       32.02      2.02 o 
   2   6   9      389.64      414.11      9.79 o 
   3   6   9       47.43       40.88      2.42 o 
   4   6   9      128.13      119.68      4.29 o 
   5   6   9       59.80       67.71      3.28 o 
   6   6   9       18.01        5.93      1.79 o 
   7   6   9       15.79       16.53      2.78 o 
   8   6   9        0.74       -0.33      1.26 o 
   9   6   9        0.95        0.96      1.62 o 
  -6   7   9        3.65        1.47      1.53 o 
  -5   7   9        0.34        1.31      1.45 o 
  -4   7   9       21.64       32.70      3.03 o 
  -3   7   9       23.95       24.48      2.56 o 
  -2   7   9      269.84      294.25     10.57 o 
  -1   7   9      139.73      146.50      3.66 o 
   0   7   9      217.75      226.02      4.91 o 
   1   7   9        6.63        9.82      1.38 o 
   2   7   9        3.20        2.07      0.96 o 
   3   7   9       79.96       73.32      3.61 o 
   4   7   9      197.07      247.06      6.92 o 
   5   7   9      213.15      192.89      8.23 o 
   6   7   9      185.22      190.97      8.48 o 
   7   7   9       21.01       14.74      2.80 o 
   8   7   9       27.09       26.90      3.63 o 
   9   7   9        5.34        8.56      2.17 o 
  -6   8   9       18.08       16.76      2.80 o 
  -5   8   9       25.68       25.68      3.10 o 
  -4   8   9       19.85       12.12      2.76 o 
  -3   8   9        0.61        0.61      1.23 o 
  -2   8   9       40.92       40.59      2.98 o 
  -1   8   9       45.82       41.73      2.70 o 
   0   8   9      526.53      549.31     10.06 o 
   1   8   9      584.34      499.15     11.63 o 
   2   8   9       55.87       54.53      2.79 o 
   3   8   9        2.57        3.83      1.18 o 
   4   8   9        0.21       -0.86      0.98 o 
   5   8   9      206.16      217.52      8.98 o 
   6   8   9        7.82       17.36      2.88 o 
   7   8   9       38.58       35.59      3.94 o 
   8   8   9       21.45       22.87      3.31 o 
   9   8   9       13.81       10.42      2.78 o 
  -5   9   9       59.90       72.15      4.72 o 
  -4   9   9        0.00       -0.09      1.35 o 
  -3   9   9        4.27        3.19      1.67 o 
  -2   9   9       54.36       49.65      3.42 o 
  -1   9   9      142.70      151.91      7.12 o 
   0   9   9       21.94       23.03      2.00 o 
   1   9   9       12.45       13.04      1.87 o 
   2   9   9       49.98       69.97      3.25 o 
   3   9   9       24.12       22.71      2.83 o 
   4   9   9        1.12        2.52      1.34 o 
   5   9   9        8.49        4.44      1.67 o 
   6   9   9      123.08      102.69      6.08 o 
   7   9   9       37.76       37.96      4.21 o 
   8   9   9        0.80        3.05      1.94 o 
  -4  10   9        8.49        9.48      2.69 o 
  -3  10   9        0.35        0.08      1.53 o 
  -2  10   9        1.07        2.08      1.49 o 
  -1  10   9        6.56       13.23      2.17 o 
   0  10   9       34.79       35.72      2.46 o 
   1  10   9       38.53       41.90      2.67 o 
   2  10   9        4.98        4.59      1.54 o 
   3  10   9        7.58        8.61      2.02 o 
   4  10   9       26.81       18.12      2.80 o 
   5  10   9        0.48        5.35      1.82 o 
   6  10   9       51.24       73.95      5.22 o 
   7  10   9        2.55        6.16      2.17 o 
   8  10   9       13.05       15.98      3.05 o 
  -3  11   9        1.74        3.68      1.98 o 
  -2  11   9       35.20       41.24      3.66 o 
  -1  11   9        0.45        1.34      3.03 o 
   0  11   9        1.55        4.57      2.15 o 
   1  11   9        0.69        1.41      1.24 o 
   2  11   9        0.06       -0.91      1.14 o 
   3  11   9       23.36       25.16      3.33 o 
   4  11   9       31.61       40.56      4.14 o 
   5  11   9       16.90       27.38      3.68 o 
   6  11   9       13.22       11.28      2.75 o 
   7  11   9        1.43        1.64      1.84 o 
  -1  12   9       13.55       12.37      4.16 o 
   1  12   9        0.65        0.00      1.36 o 
   2  12   9        0.72        0.35      1.34 o 
   3  12   9        0.29        0.98      1.44 o 
   4  12   9       11.89        8.18      2.27 o 
   5  12   9        4.58        5.30      2.04 o 
   6  12   9        3.27        4.54      2.02 o 
   2  13   9       19.53       22.03      3.38 o 
   3  13   9       18.78       19.23      3.38 o 
  -4  -7  10       50.77       48.07      3.49 o 
  -3  -7  10        2.33        1.67      1.24 o 
  -2  -7  10        1.32        7.50      1.74 o 
  -1  -7  10        9.99       12.20      3.94 o 
   0  -7  10        0.59       -0.43      1.25 o 
   1  -7  10        0.79        2.90      1.78 o 
   2  -7  10        0.38        1.09      0.99 o 
  -5  -6  10        0.17       -0.76      1.22 o 
  -4  -6  10       70.58       76.19      3.86 o 
  -3  -6  10       27.58       29.58      4.09 o 
  -2  -6  10       19.45       28.33      2.64 o 
  -1  -6  10        9.64       12.34      1.85 o 
   0  -6  10        4.99        4.44      1.22 o 
   1  -6  10       39.39       43.42      2.72 o 
   2  -6  10        4.94        4.15      1.65 o 
   3  -6  10       38.65       46.16      2.96 o 
   4  -6  10       16.07       23.90      2.30 o 
  -6  -5  10        0.54        0.25      1.99 o 
  -5  -5  10        3.83        2.65      1.99 o 
  -4  -5  10      118.70      141.64      5.78 o 
  -3  -5  10        0.30       -0.32      1.31 o 
  -2  -5  10        6.43       10.51      1.65 o 
  -1  -5  10      110.49      122.94      4.69 o 
   0  -5  10      173.77      168.55      4.87 o 
   1  -5  10        1.41        3.68      1.07 o 
   2  -5  10       28.07       25.34      2.16 o 
   3  -5  10       12.70       20.59      2.07 o 
   4  -5  10        3.03        3.75      1.18 o 
   5  -5  10        0.23       -0.20      1.28 o 
  -7  -4  10        3.42        7.29      2.95 o 
  -6  -4  10        1.61        4.19      2.37 o 
  -5  -4  10      346.82      383.89     14.97 o 
  -4  -4  10      112.20       92.79      3.93 o 
  -3  -4  10       64.28       64.08      3.20 o 
  -2  -4  10       94.09       96.60      3.35 o 
  -1  -4  10      169.68      163.62      4.58 o 
   0  -4  10        2.30        1.32      0.99 o 
   1  -4  10        5.15        8.47      1.30 o 
   2  -4  10      130.34      116.60      5.53 o 
   3  -4  10        6.52        6.10      1.31 o 
   4  -4  10        8.37        2.94      2.13 o 
   5  -4  10        3.69        4.99      1.56 o 
   6  -4  10       22.11       22.08      2.80 o 
  -7  -3  10        1.10        0.43      1.97 o 
  -6  -3  10        8.61        4.77      2.15 o 
  -5  -3  10      169.10      140.50      7.82 o 
  -4  -3  10        0.07       -0.28      1.64 o 
  -3  -3  10       65.01       69.94      2.75 o 
  -2  -3  10      541.84      543.49     12.28 o 
  -1  -3  10       53.17       64.74      4.39 o 
   0  -3  10      224.85      225.04      5.47 o 
   1  -3  10       91.27       88.47      3.11 o 
   2  -3  10       35.20       39.63      2.23 o 
   3  -3  10       13.93       12.72      1.83 o 
   4  -3  10        0.34        1.40      1.15 o 
   5  -3  10       59.81       59.04      3.70 o 
   6  -3  10       48.09       54.61      3.66 o 
   7  -3  10        8.63       12.90      2.22 o 
  -7  -2  10        0.90        2.37      1.99 o 
  -6  -2  10        0.40       -0.43      1.77 o 
  -5  -2  10        7.40       10.93      2.62 o 
  -4  -2  10      339.36      349.00     10.18 o 
  -3  -2  10      126.41      124.04     10.46 o 
  -2  -2  10        3.99        1.50      0.81 o 
  -1  -2  10        6.47       13.15      1.34 o 
   0  -2  10      450.15      470.72      9.12 o 
   1  -2  10      130.21      136.65      3.83 o 
   2  -2  10        0.11        0.06      0.94 o 
   3  -2  10        3.88        4.43      0.98 o 
   4  -2  10       15.33       21.05      2.38 o 
   5  -2  10       83.23       77.28      4.04 o 
   6  -2  10        1.21       -0.03      1.14 o 
   7  -2  10       41.05       39.42      3.40 o 
  -8  -1  10        7.11       10.83      3.41 o 
  -7  -1  10       16.91       19.51      3.61 o 
  -6  -1  10        8.74        4.34      2.20 o 
  -5  -1  10       93.76      125.96      5.08 o 
  -4  -1  10        4.40        7.92      2.22 o 
  -3  -1  10      205.51      202.84      5.37 o 
  -2  -1  10       31.70       25.73      2.14 o 
  -1  -1  10      170.29      146.79      6.19 o 
   0  -1  10      333.99      330.73     15.43 o 
   1  -1  10        6.79        8.49      1.09 o 
   2  -1  10        0.21        1.33      0.85 o 
   3  -1  10       68.85       70.78      3.47 o 
   4  -1  10        5.08        6.91      2.33 o 
   5  -1  10      100.22       83.42      4.11 o 
   6  -1  10       17.95       16.25      2.21 o 
   7  -1  10       46.10       45.30      3.48 o 
   8  -1  10        2.87        3.02      1.46 o 
  -8   0  10       15.27       16.73      3.84 o 
  -7   0  10        0.02        1.49      2.20 o 
  -6   0  10       29.22       26.22      3.76 o 
  -5   0  10       72.64       81.71      4.06 o 
  -4   0  10        5.06        5.73      1.54 o 
  -3   0  10       11.52       10.09      1.17 o 
  -2   0  10       28.67       24.97      1.51 o 
  -1   0  10      520.83      512.20     10.21 o 
   0   0  10        2.09        1.78      0.68 o 
   1   0  10      312.89      298.12     22.83 o 
   2   0  10      323.55      341.19      8.88 o 
   3   0  10       89.60       86.55      3.78 o 
   4   0  10       29.36       28.98      2.48 o 
   5   0  10      150.79      161.89      5.80 o 
   6   0  10      125.02      133.72      5.34 o 
   7   0  10        2.39        6.34      1.63 o 
   8   0  10       71.83       74.91      6.52 o 
  -8   1  10        0.08       -1.82      1.82 o 
  -7   1  10       11.42       14.02      5.41 o 
  -6   1  10       64.73       63.90      3.81 o 
  -5   1  10        1.43        1.59      1.40 o 
  -4   1  10       24.83       16.30      2.05 o 
  -3   1  10      269.51      280.56      8.76 o 
  -2   1  10       49.15       52.96      2.76 o 
  -1   1  10        3.79        2.76      0.72 o 
   0   1  10      186.11      228.12      4.80 o 
   1   1  10       95.54       97.41      3.70 o 
   2   1  10       69.86       64.17      6.75 o 
   3   1  10        7.70        4.96      1.25 o 
   4   1  10      115.92      122.12      4.67 o 
   5   1  10       25.66       31.43      2.61 o 
   6   1  10       61.78       51.18      3.19 o 
   7   1  10        0.32        2.01      1.35 o 
   8   1  10        0.63        0.69      1.98 o 
   9   1  10        3.72        4.25      1.72 o 
  -8   2  10        0.87       -1.33      1.53 o 
  -7   2  10        1.27        2.08      1.60 o 
  -6   2  10      124.98      123.15      5.34 o 
  -5   2  10       89.86       98.16      6.01 o 
  -4   2  10        0.05       -1.68      1.68 o 
  -3   2  10       39.89       33.76      2.39 o 
  -2   2  10       75.97       71.44      2.30 o 
  -1   2  10        0.92        5.42      0.77 o 
   0   2  10      349.95      334.88     16.08 o 
   1   2  10        1.64        1.82      0.90 o 
   2   2  10       56.41       60.36      2.93 o 
   3   2  10       84.29       81.96      6.17 o 
   4   2  10       16.37       13.34      1.81 o 
   5   2  10      352.61      319.48      8.77 o 
   6   2  10      399.79      374.10     10.08 o 
   7   2  10        6.01        3.14      1.79 o 
   8   2  10       55.22       41.59      3.85 o 
   9   2  10       11.33       11.53      2.37 o 
  -7   3  10        6.79        8.93      2.06 o 
  -6   3  10      161.79      153.73      6.06 o 
  -5   3  10      108.57      115.93      8.45 o 
  -4   3  10        0.76        0.13      1.44 o 
  -3   3  10        1.41        0.55      1.59 o 
  -2   3  10      725.10      831.68     13.97 o 
  -1   3  10      346.00      332.34      7.32 o 
   0   3  10      684.56      732.65     24.28 o 
   1   3  10      414.86      447.80     10.45 o 
   2   3  10      235.14      261.72      7.08 o 
   3   3  10       16.43       17.49      2.08 o 
   4   3  10       70.99       61.80      8.47 o 
   5   3  10      306.65      299.09     12.68 o 
   6   3  10      521.11      466.53     11.76 o 
   7   3  10       37.04       33.89      3.22 o 
   8   3  10        0.47        2.33      1.32 o 
   9   3  10        1.68        2.40      1.72 o 
  -7   4  10        2.96        3.44      1.61 o 
  -6   4  10        9.76       10.70      2.05 o 
  -5   4  10       85.92       97.34      4.49 o 
  -4   4  10      197.86      192.76      6.34 o 
  -3   4  10       19.07       17.96      1.99 o 
  -2   4  10      102.29      101.91      3.83 o 
  -1   4  10        2.54        2.75      1.55 o 
   0   4  10       23.13       29.02      3.27 o 
   1   4  10        3.49        3.07      0.92 o 
   2   4  10      143.47      125.42      4.31 o 
   3   4  10       12.23       10.06      1.52 o 
   4   4  10      226.66      208.23      6.32 o 
   5   4  10      327.06      328.21     16.04 o 
   6   4  10       95.56       97.22      4.19 o 
   7   4  10       13.33        5.87      2.07 o 
   8   4  10       10.66       14.66      2.75 o 
   9   4  10        0.62        0.76      1.82 o 
  -7   5  10       15.17       17.87      3.48 o 
  -6   5  10       42.66       35.08      3.75 o 
  -5   5  10      197.75      177.89      6.40 o 
  -4   5  10      129.63      113.13      4.67 o 
  -3   5  10       19.55       25.19      2.24 o 
  -2   5  10       20.29       17.06      1.79 o 
  -1   5  10      217.66      263.31      6.12 o 
   0   5  10        2.65        3.30      0.94 o 
   1   5  10        1.55        1.58      0.85 o 
   2   5  10       15.43       22.68      1.96 o 
   3   5  10        9.63        8.45      1.41 o 
   4   5  10      604.23      612.49     14.01 o 
   5   5  10       93.89      108.90      4.35 o 
   6   5  10        2.24        2.04      1.22 o 
   7   5  10       75.49      106.15      6.03 o 
   8   5  10        0.17       -1.26      1.26 o 
   9   5  10        0.36        1.29      1.62 o 
  -6   6  10       12.25       12.07      2.24 o 
  -5   6  10        7.74        4.54      2.07 o 
  -4   6  10       94.94       89.35      4.72 o 
  -3   6  10      286.53      297.59     11.51 o 
  -2   6  10       16.19       20.94      1.98 o 
  -1   6  10        0.16        0.73      0.75 o 
   0   6  10        2.87        4.20      1.02 o 
   1   6  10       61.20       51.63      2.59 o 
   2   6  10      286.44      301.57      8.98 o 
   3   6  10      139.83      114.81      4.17 o 
   4   6  10        6.72       10.66      1.59 o 
   5   6  10       20.45       11.58      1.83 o 
   6   6  10       68.96       63.30      4.54 o 
   7   6  10       82.32       73.04      5.07 o 
   8   6  10        4.08        3.10      1.77 o 
   9   6  10        1.58        4.16      1.92 o 
  -6   7  10       13.39       13.23      2.91 o 
  -5   7  10        0.12        1.41      1.72 o 
  -4   7  10       18.29       17.02      2.38 o 
  -3   7  10        0.50        2.36      1.27 o 
  -2   7  10      246.66      258.14      7.48 o 
  -1   7  10      419.24      386.37     15.37 o 
   0   7  10       25.04       30.87      2.10 o 
   1   7  10       28.49       37.81      3.32 o 
   2   7  10      104.62      109.33      4.08 o 
   3   7  10      160.27      160.57      6.86 o 
   4   7  10      102.18       95.60      3.97 o 
   5   7  10      111.84      125.66      6.36 o 
   6   7  10       69.58       66.55      4.74 o 
   7   7  10       59.51       48.41      4.47 o 
   8   7  10       21.96       24.28      3.58 o 
   9   7  10        1.28        5.05      2.20 o 
  -5   8  10        0.15       -0.22      1.48 o 
  -4   8  10       14.99       12.09      4.45 o 
  -3   8  10       87.69       79.45      6.23 o 
  -2   8  10      269.17      284.60      8.19 o 
  -1   8  10       33.83       35.28      4.34 o 
   0   8  10       41.88       34.24      2.35 o 
   1   8  10      125.91      114.77     11.96 o 
   2   8  10       29.32       22.00      3.53 o 
   3   8  10       53.10       47.35      4.90 o 
   4   8  10      191.32      164.85      5.51 o 
   5   8  10        6.83        6.84      1.92 o 
   6   8  10        6.19        5.30      1.92 o 
   7   8  10       24.71       13.17      2.68 o 
   8   8  10        0.59        4.34      1.89 o 
   9   8  10       15.36       24.30      3.79 o 
  -5   9  10        0.88        1.79      1.68 o 
  -4   9  10        1.10       -1.45      1.83 o 
  -3   9  10        2.72        2.03      1.53 o 
  -2   9  10       17.07       21.33      3.89 o 
  -1   9  10       12.79       11.18      2.85 o 
   0   9  10       47.82       61.52      3.01 o 
   1   9  10      132.66      111.24      9.02 o 
   2   9  10        1.08       -0.82      0.82 o 
   3   9  10        2.68       -0.23      0.94 o 
   4   9  10       67.16       72.13      4.80 o 
   5   9  10        0.75        0.10      1.19 o 
   6   9  10        4.51        1.69      1.59 o 
   7   9  10        0.46       -0.66      1.46 o 
   8   9  10       26.52       23.17      3.76 o 
  -4  10  10        1.18        5.12      1.92 o 
  -3  10  10        1.87        0.86      3.15 o 
  -1  10  10        1.35        1.29      1.82 o 
   0  10  10       20.47       10.95      3.00 o 
   1  10  10       33.34       40.86      2.66 o 
   2  10  10       28.69       21.84      2.19 o 
   3  10  10       95.59      126.01      6.49 o 
   4  10  10        0.31        4.47      1.74 o 
   5  10  10       61.52       45.15      4.29 o 
   6  10  10        7.70        1.31      1.62 o 
   7  10  10        0.26       -0.30      1.21 o 
   8  10  10        0.66        2.60      2.02 o 
  -2  11  10        4.30        1.24      3.43 o 
  -1  11  10       24.20       23.72      4.11 o 
   0  11  10        3.50        3.21      2.35 o 
   1  11  10       27.13       39.65      5.75 o 
   2  11  10        9.06       14.79      2.57 o 
   3  11  10       15.75       19.41      3.08 o 
   4  11  10        0.75       -1.24      1.24 o 
   5  11  10      132.91      125.08      6.99 o 
   6  11  10       22.01       26.15      3.68 o 
   7  11  10        4.02        7.37      2.52 o 
  -1  12  10        1.40        2.98      2.37 o 
   0  12  10        0.34       -0.45      1.97 o 
   2  12  10       18.14       15.07      2.78 o 
   3  12  10       68.22       56.00      4.47 o 
   4  12  10        2.08        1.77      1.54 o 
   5  12  10        0.20        2.04      1.67 o 
   6  12  10       10.32       16.96      3.31 o 
  -2  -7  11        0.26        1.92      1.28 o 
  -1  -7  11       13.37       15.28      2.23 o 
   0  -7  11        1.11        3.93      1.47 o 
  -4  -6  11       19.89       17.05      2.26 o 
  -3  -6  11       57.51       50.76      8.24 o 
  -2  -6  11        7.44        8.81      1.77 o 
  -1  -6  11       15.30       12.44      1.99 o 
   0  -6  11        1.50        1.59      0.99 o 
   1  -6  11        1.64        1.94      1.06 o 
   2  -6  11        0.18        2.43      1.17 o 
   3  -6  11       82.15       86.19      4.78 o 
  -5  -5  11       72.18       53.23      5.33 o 
  -4  -5  11        4.00        4.43      1.98 o 
  -3  -5  11        3.84        4.90      1.40 o 
  -2  -5  11        6.70        3.73      1.24 o 
  -1  -5  11       16.64       12.63      1.60 o 
   0  -5  11        5.36        5.88      1.36 o 
   1  -5  11       63.95       67.92      3.08 o 
   2  -5  11        0.92        1.74      1.35 o 
   3  -5  11        3.88        3.49      1.62 o 
   4  -5  11        8.89        9.34      2.04 o 
  -6  -4  11       18.07       16.93      3.56 o 
  -5  -4  11       14.43       16.33      3.43 o 
  -4  -4  11       30.21       35.56      2.70 o 
  -3  -4  11      126.46      110.28      4.44 o 
  -2  -4  11        0.01        0.52      0.80 o 
  -1  -4  11        0.02        0.67      1.22 o 
   0  -4  11      157.57      171.37      4.86 o 
   1  -4  11      139.71      126.81      4.12 o 
   2  -4  11       46.58       48.71      2.63 o 
   3  -4  11       23.69       17.65      2.48 o 
   4  -4  11       22.46       18.86      2.54 o 
   5  -4  11       40.13       44.55      3.77 o 
  -6  -3  11       24.21       22.61      3.94 o 
  -5  -3  11       20.18       14.84      3.13 o 
  -4  -3  11        2.34        7.85      2.55 o 
  -3  -3  11      274.79      268.43      6.34 o 
  -2  -3  11        2.18        2.35      1.25 o 
  -1  -3  11      122.22      109.75      3.58 o 
   0  -3  11      193.36      176.71      4.81 o 
   1  -3  11        6.61        1.03      0.87 o 
   2  -3  11        4.63        4.19      1.65 o 
   3  -3  11      491.31      494.91     12.94 o 
   4  -3  11        6.43        7.75      1.72 o 
   5  -3  11       16.43       12.18      2.15 o 
   6  -3  11       22.26       27.12      3.03 o 
  -7  -2  11        9.36       10.60      3.21 o 
  -6  -2  11      209.30      243.95     11.05 o 
  -5  -2  11        8.07        9.26      2.47 o 
  -4  -2  11       96.61       85.96      4.16 o 
  -3  -2  11      171.37      144.85     15.90 o 
  -2  -2  11        0.15       -0.36      0.73 o 
  -1  -2  11      149.35      139.76      3.97 o 
   0  -2  11      246.78      221.16      5.39 o 
   1  -2  11       12.89       10.29      1.32 o 
   2  -2  11      200.74      202.24      6.67 o 
   3  -2  11        0.11       -0.38      0.98 o 
   4  -2  11       22.88       19.56      2.42 o 
   5  -2  11      143.36      153.06      6.05 o 
   6  -2  11      151.58      144.80      6.01 o 
   7  -2  11        2.81        5.13      2.11 o 
  -7  -1  11       27.74       29.96      4.39 o 
  -6  -1  11      104.85      103.55      6.81 o 
  -5  -1  11       11.46        9.01      1.91 o 
  -4  -1  11      263.65      214.06     17.30 o 
  -3  -1  11      372.18      388.21      7.87 o 
  -2  -1  11       89.29      104.82      4.22 o 
  -1  -1  11       22.26       26.76      1.72 o 
   0  -1  11        8.97       13.80      1.35 o 
   1  -1  11        7.55       15.87      2.21 o 
   2  -1  11      118.71      122.59      4.83 o 
   3  -1  11        0.00       -0.72      0.85 o 
   4  -1  11       59.30       59.78      3.46 o 
   5  -1  11       50.49       62.12      3.64 o 
   6  -1  11        0.67        0.54      1.24 o 
   7  -1  11        0.19       -0.69      1.07 o 
  -7   0  11       15.86       13.86      3.33 o 
  -6   0  11        6.02        3.28      1.50 o 
  -5   0  11       90.55       82.58      4.20 o 
  -4   0  11       61.16       70.35      5.43 o 
  -3   0  11       26.62       29.63      3.77 o 
  -2   0  11       55.21       63.54      2.36 o 
  -1   0  11      107.51      112.61      4.91 o 
   0   0  11        3.11        5.67      1.21 o 
   1   0  11       77.66       74.85      3.46 o 
   2   0  11       20.74       21.16      3.15 o 
   3   0  11       83.42       97.39      8.91 o 
   4   0  11       34.09       36.44      2.86 o 
   5   0  11       27.86       30.43      2.78 o 
   6   0  11        0.37        0.79      1.46 o 
   7   0  11        5.62        5.15      1.55 o 
   8   0  11        1.75        2.07      1.56 o 
  -7   1  11       54.69       66.58      5.70 o 
  -6   1  11        5.95        6.74      1.87 o 
  -5   1  11        0.47        1.29      1.36 o 
  -4   1  11       10.18       11.98      1.97 o 
  -3   1  11      105.44      101.28      4.15 o 
  -2   1  11      131.79      145.65      3.69 o 
  -1   1  11      124.70      117.44      4.04 o 
   0   1  11       78.63       84.26      3.52 o 
   1   1  11        2.45        2.69      0.97 o 
   2   1  11        3.71        3.57      1.20 o 
   3   1  11        0.13        2.02      2.01 o 
   4   1  11       46.10       47.80      3.02 o 
   5   1  11       18.88       20.14      2.32 o 
   6   1  11       12.22        8.92      1.78 o 
   7   1  11      106.16       95.02      4.58 o 
   8   1  11        0.21       -0.42      1.17 o 
  -7   2  11       29.99       32.85      3.36 o 
  -6   2  11       44.80       53.70      3.80 o 
  -5   2  11       62.24       54.04      5.88 o 
  -4   2  11       20.07       16.59      2.14 o 
  -3   2  11        1.52        1.80      1.25 o 
  -2   2  11      255.42      260.70      5.97 o 
  -1   2  11       24.21       24.94      1.91 o 
   0   2  11       42.67       38.40      2.32 o 
   1   2  11        1.79       -0.38      0.80 o 
   2   2  11       43.10       49.37      2.70 o 
   3   2  11        0.25        0.10      1.63 o 
   4   2  11      267.37      284.70      8.17 o 
   5   2  11      120.31      124.46      8.23 o 
   6   2  11        2.41        4.65      1.41 o 
   7   2  11      120.77      104.00      4.76 o 
   8   2  11       25.45       23.91      2.89 o 
  -7   3  11       14.72       22.91      4.76 o 
  -6   3  11       11.20       16.63      2.50 o 
  -5   3  11        4.95        2.37      2.09 o 
  -4   3  11       26.07       37.76      2.91 o 
  -3   3  11      190.05      191.71      6.07 o 
  -2   3  11       11.02        5.61      1.26 o 
  -1   3  11        2.19        6.29      1.20 o 
   0   3  11      319.12      323.35     13.10 o 
   1   3  11      464.84      463.24     10.94 o 
   2   3  11       37.16       32.95      3.84 o 
   3   3  11       24.78       18.16      1.95 o 
   4   3  11       63.20       56.39      3.10 o 
   5   3  11       35.25       27.14      2.49 o 
   6   3  11        0.14        1.20      1.22 o 
   7   3  11      109.39      106.40      4.77 o 
   8   3  11       41.68       51.09      4.21 o 
   9   3  11       19.01       21.96      3.51 o 
  -7   4  11        9.22       10.83      2.24 o 
  -6   4  11       72.98       77.02      4.31 o 
  -5   4  11        0.21        0.39      1.22 o 
  -4   4  11        6.88        8.30      1.76 o 
  -3   4  11       17.57       18.23      2.04 o 
  -2   4  11       29.19       36.75      4.37 o 
  -1   4  11       26.54       30.89      1.98 o 
   0   4  11      161.35      189.91      7.03 o 
   1   4  11      211.43      231.32     13.45 o 
   2   4  11       44.31       39.96      2.40 o 
   3   4  11        7.91       13.95      1.75 o 
   4   4  11        1.29       -0.30      0.80 o 
   5   4  11        0.04        1.40      1.17 o 
   6   4  11      133.63      113.29      5.26 o 
   7   4  11       45.32       45.59      3.27 o 
   8   4  11       57.52       57.59      4.57 o 
   9   4  11       47.80       49.21      4.85 o 
  -6   5  11       12.91       10.32      2.13 o 
  -5   5  11       59.02       74.21      4.11 o 
  -4   5  11        2.74        3.02      2.07 o 
  -3   5  11       95.41      123.05      4.81 o 
  -2   5  11       10.35        5.88      2.40 o 
  -1   5  11       15.22       21.72      1.78 o 
   0   5  11       91.19       89.49      4.23 o 
   1   5  11       10.85       13.10      1.60 o 
   2   5  11      115.06       85.25      8.76 o 
   3   5  11       90.02       91.82      3.81 o 
   4   5  11      274.93      282.93      7.96 o 
   5   5  11      110.09      114.68     14.81 o 
   6   5  11       79.25       80.29      3.93 o 
   7   5  11        2.74       10.07      2.31 o 
   8   5  11        0.21        2.98      1.74 o 
   9   5  11       15.95       17.82      3.26 o 
  -6   6  11        2.50        2.09      1.51 o 
  -5   6  11       11.10       21.55      2.98 o 
  -4   6  11       23.06       15.03      3.02 o 
  -3   6  11        1.10        2.45      2.30 o 
  -2   6  11       49.45       37.15      4.69 o 
  -1   6  11       96.49      107.74      7.04 o 
   0   6  11       50.96       50.16      2.57 o 
   1   6  11      174.95      147.02      7.79 o 
   2   6  11       33.59       43.98      2.50 o 
   3   6  11      153.62      163.97      5.38 o 
   4   6  11        3.89        7.35      1.48 o 
   5   6  11       54.90       41.27      4.68 o 
   6   6  11        4.16        0.85      1.03 o 
   7   6  11        4.85        6.21      2.02 o 
   8   6  11        1.63        3.68      1.82 o 
   9   6  11        0.82       -0.13      1.64 o 
  -6   7  11        0.42        0.51      1.56 o 
  -5   7  11       41.12       43.48      8.37 o 
  -4   7  11       35.17       35.95      2.99 o 
  -3   7  11      288.36      271.89     13.07 o 
  -2   7  11      340.60      374.63     15.77 o 
  -1   7  11       14.95       17.41      3.38 o 
   0   7  11       29.96       26.32      2.13 o 
   1   7  11       65.04       31.80      2.60 o 
   2   7  11        7.41        7.82      1.45 o 
   3   7  11     1509.01     1503.89     30.62 o 
   4   7  11      202.57      155.67      7.09 o 
   5   7  11       38.49       51.57      3.19 o 
   6   7  11      112.50      136.01      7.09 o 
   7   7  11        4.12        5.63      2.02 o 
   8   7  11       11.55        7.57      2.25 o 
   9   7  11        2.25        1.59      1.84 o 
  -5   8  11       30.92       44.29      4.67 o 
  -4   8  11        0.08        2.25      2.22 o 
  -3   8  11       20.26       19.43      3.91 o 
  -2   8  11        4.25        7.62      2.85 o 
  -1   8  11       96.44      105.59      7.24 o 
   0   8  11      107.81      120.54      4.44 o 
   1   8  11        5.97        2.32      1.48 o 
   2   8  11       20.97       26.90      2.29 o 
   3   8  11      130.84      139.83      5.03 o 
   4   8  11      271.07      280.91      7.97 o 
   5   8  11        3.24        8.51      2.09 o 
   6   8  11       14.06       15.24      2.83 o 
   7   8  11       18.14       19.58      3.36 o 
   8   8  11       20.63       21.58      3.53 o 
  -3   9  11        9.81        9.82      3.13 o 
  -2   9  11       58.36       50.65      5.58 o 
  -1   9  11       23.41       28.04      4.24 o 
   0   9  11       96.96       85.18      6.31 o 
   1   9  11      123.59      122.86      7.45 o 
   2   9  11       13.71       18.08      2.03 o 
   3   9  11        8.37       18.26      2.07 o 
   4   9  11       52.03       47.22      3.94 o 
   5   9  11        2.38        1.56      1.36 o 
   6   9  11       20.83       11.28      2.42 o 
   7   9  11        2.34        7.32      2.20 o 
   8   9  11       12.68       21.17      3.53 o 
  -3  10  11        4.11        3.89      2.70 o 
  -2  10  11       38.61       49.67      5.65 o 
  -1  10  11       19.44       21.00      3.99 o 
   0  10  11        1.05        6.61      2.52 o 
   1  10  11       54.64       52.42      5.33 o 
   2  10  11        2.94        2.57      1.26 o 
   3  10  11       22.86       15.70      2.65 o 
   4  10  11        0.90        3.41      1.67 o 
   5  10  11        4.50        7.85      2.30 o 
   6  10  11       25.87       45.07      4.62 o 
   7  10  11        1.76        5.15      2.20 o 
  -2  11  11        8.97        6.18      2.65 o 
  -1  11  11        0.00        0.23      2.25 o 
   0  11  11        0.53        1.26      2.09 o 
   1  11  11        4.55       12.32      3.21 o 
   2  11  11        0.92        4.72      1.59 o 
   3  11  11        1.02        1.03      1.44 o 
   4  11  11        0.10        1.67      1.59 o 
   5  11  11        2.94        5.50      2.20 o 
   6  11  11       28.02       14.36      2.90 o 
   0  12  11        0.82        1.34      2.12 o 
   2  12  11        0.07       -0.13      1.31 o 
   3  12  11        0.07        2.45      1.56 o 
   4  12  11        4.70       10.04      2.42 o 
   5  12  11        3.10        5.55      2.27 o 
  -3  -6  12        4.78        7.29      1.69 o 
  -2  -6  12       19.05       27.43      2.81 o 
  -1  -6  12        1.07        4.19      1.69 o 
   0  -6  12        3.21        6.34      1.49 o 
   1  -6  12        0.36        4.15      1.61 o 
  -4  -5  12       28.65       46.84      3.32 o 
  -3  -5  12       23.81       36.95      3.00 o 
  -2  -5  12       34.56       39.08      3.02 o 
  -1  -5  12       66.57       71.51      3.97 o 
   0  -5  12       49.57       40.73      2.67 o 
   1  -5  12        1.19        2.27      1.30 o 
   2  -5  12        3.33        2.84      3.80 o 
   3  -5  12        6.89        8.07      3.17 o 
  -5  -4  12       72.52       94.57      6.61 o 
  -4  -4  12       22.66       25.74      3.94 o 
  -3  -4  12       18.67       15.79      2.13 o 
  -2  -4  12       45.14       46.47      3.06 o 
  -1  -4  12      249.93      230.02      6.03 o 
   0  -4  12        0.25       -0.87      0.87 o 
   1  -4  12       11.03       12.20      2.02 o 
   2  -4  12       11.79       12.77      3.05 o 
   3  -4  12       11.74       13.58      2.75 o 
   4  -4  12       90.59       97.36      5.24 o 
  -6  -3  12       26.02       27.18      4.21 o 
  -5  -3  12      122.34      134.95      7.82 o 
  -4  -3  12        6.04       15.77      3.10 o 
  -3  -3  12        3.79        4.59      1.13 o 
  -2  -3  12       79.56       84.85      3.24 o 
  -1  -3  12      162.68      140.46      5.09 o 
   0  -3  12       20.38       30.58      2.78 o 
   1  -3  12        3.03        3.97      1.47 o 
   2  -3  12        0.80        0.55      2.56 o 
   3  -3  12       58.38       46.10      3.57 o 
   4  -3  12        0.09        1.23      1.31 o 
   5  -3  12        3.44        3.41      1.78 o 
  -6  -2  12        1.49        3.00      2.15 o 
  -5  -2  12        1.67       -1.54      1.54 o 
  -4  -2  12        5.96        6.59      2.31 o 
  -3  -2  12      398.53      400.46     10.78 o 
  -2  -2  12      174.10      154.83      4.42 o 
  -1  -2  12      423.79      436.69      8.93 o 
   0  -2  12        0.82        0.96      1.46 o 
   1  -2  12       30.25       33.12      2.89 o 
   2  -2  12        8.00        5.84      1.58 o 
   3  -2  12      217.78      201.83      6.97 o 
   4  -2  12        6.63        4.76      1.98 o 
   5  -2  12        4.79        4.66      2.16 o 
   6  -2  12        6.34       11.13      2.13 o 
  -6  -1  12        1.47        2.04      2.15 o 
  -5  -1  12        0.75        5.12      2.30 o 
  -4  -1  12       13.92       16.74      2.28 o 
  -3  -1  12       98.04       82.99      3.96 o 
  -2  -1  12       96.06      103.57      4.39 o 
  -1  -1  12      233.90      232.51      7.11 o 
   0  -1  12        5.26        4.35      1.40 o 
   1  -1  12       27.96       32.86      2.73 o 
   2  -1  12       89.45       79.23      3.94 o 
   3  -1  12      109.37      120.66      5.05 o 
   4  -1  12       11.37        9.44      1.85 o 
   5  -1  12        3.80        6.13      1.65 o 
   6  -1  12       39.98       52.95      5.62 o 
   7  -1  12        3.30        4.51      1.67 o 
  -7   0  12        1.06        1.84      2.50 o 
  -6   0  12       18.18       20.39      3.66 o 
  -5   0  12       13.27       17.76      2.48 o 
  -4   0  12        0.87        2.19      1.73 o 
  -3   0  12        1.17        2.32      1.31 o 
  -2   0  12      100.72       87.47      3.68 o 
  -1   0  12       26.83       26.37      3.15 o 
   0   0  12      134.40      125.20      4.69 o 
   1   0  12        5.53       14.72      1.92 o 
   2   0  12        3.69        3.37      1.19 o 
   3   0  12       87.16       84.73      4.09 o 
   4   0  12      148.90      142.54      5.58 o 
   5   0  12        0.26        2.24      2.51 o 
   6   0  12        2.63        3.37      1.41 o 
   7   0  12        7.59        5.28      1.72 o 
  -7   1  12        0.53       -2.07      2.07 o 
  -6   1  12        5.02        7.83      2.05 o 
  -5   1  12        5.71        3.40      1.66 o 
  -4   1  12       57.36       61.66      3.64 o 
  -3   1  12        3.32        5.15      2.30 o 
  -2   1  12      467.46      470.65     11.25 o 
  -1   1  12      138.76      119.78      7.29 o 
   0   1  12       24.98       14.09      1.74 o 
   1   1  12       84.99       90.91      3.93 o 
   2   1  12      112.03      107.37      4.42 o 
   3   1  12      358.40      359.73      9.80 o 
   4   1  12      221.62      214.70      7.05 o 
   5   1  12       32.31       37.90      3.13 o 
   6   1  12       65.41       50.79      3.47 o 
   7   1  12        2.53        6.30      1.69 o 
   8   1  12        9.54        7.43      1.98 o 
  -7   2  12       39.87       47.02      3.89 o 
  -6   2  12       26.62       28.70      3.07 o 
  -5   2  12        4.10        4.79      1.64 o 
  -4   2  12      160.37      159.16      5.82 o 
  -3   2  12       22.09       18.58      3.63 o 
  -2   2  12      310.84      309.82     13.30 o 
  -1   2  12        2.06        6.82      1.32 o 
   0   2  12       17.57       11.98      1.82 o 
   1   2  12       30.81       32.07      2.28 o 
   2   2  12       45.56       52.34      5.20 o 
   3   2  12      606.95      623.70     14.70 o 
   4   2  12       66.58       62.94      3.44 o 
   5   2  12       36.32       44.56      4.45 o 
   6   2  12      117.74      118.50      5.08 o 
   7   2  12        2.12        3.55      1.52 o 
   8   2  12      110.97      139.48      5.93 o 
  -7   3  12       20.63       26.54      3.25 o 
  -6   3  12        1.45        2.90      3.10 o 
  -5   3  12        5.91        8.14      2.52 o 
  -4   3  12       49.36       46.96      3.22 o 
  -3   3  12       19.60       22.28      3.94 o 
  -2   3  12       47.67       59.46      5.35 o 
  -1   3  12      277.19      273.17      7.31 o 
   0   3  12       19.51       34.07      4.24 o 
   1   3  12        4.81        3.20      1.07 o 
   2   3  12       15.15       20.77      2.51 o 
   3   3  12       21.42       16.13      2.00 o 
   4   3  12      163.27      171.16      5.95 o 
   5   3  12       10.55        7.14      1.65 o 
   6   3  12       66.38       65.77      4.09 o 
   7   3  12        2.26        1.86      1.35 o 
   8   3  12      259.96      232.65     11.94 o 
  -6   4  12       26.87       28.05      3.09 o 
  -5   4  12        8.67       10.97      2.15 o 
  -4   4  12       38.92       48.61      5.65 o 
  -3   4  12       32.82       37.48      4.87 o 
  -2   4  12      247.74      256.01     11.99 o 
  -1   4  12      117.30      111.33      6.22 o 
   0   4  12       56.03       48.40      2.65 o 
   1   4  12      415.83      417.15     10.31 o 
   2   4  12      110.56       96.90      3.97 o 
   3   4  12        1.08        1.79      1.01 o 
   4   4  12       10.04        8.83      1.74 o 
   5   4  12      119.98      132.60      5.19 o 
   6   4  12        9.63        4.93      3.99 o 
   7   4  12        3.95        4.39      1.56 o 
   8   4  12       70.11       76.72      5.01 o 
  -6   5  12        3.50        1.84      1.68 o 
  -5   5  12       55.71       45.66      5.91 o 
  -4   5  12      139.16      155.01      9.49 o 
  -3   5  12      168.69      161.80      9.69 o 
  -2   5  12      117.59      130.23      8.03 o 
  -1   5  12       51.22       48.08      4.95 o 
   0   5  12       67.45       87.39      3.52 o 
   1   5  12      158.83      154.95      5.14 o 
   2   5  12      390.24      402.52     12.11 o 
   3   5  12       69.72       50.10      2.87 o 
   4   5  12       79.39       96.58      4.27 o 
   5   5  12       22.67       22.24      2.39 o 
   6   5  12        2.46        1.44      2.61 o 
   7   5  12       12.28        4.23      2.23 o 
   8   5  12       25.68       29.05      3.96 o 
  -6   6  12        4.03        3.31      2.88 o 
  -5   6  12        7.82        5.80      2.83 o 
  -4   6  12        3.85        3.58      2.60 o 
  -3   6  12      571.13      542.79     21.20 o 
  -2   6  12      135.33      134.39      8.56 o 
  -1   6  12        0.07        1.03      2.07 o 
   0   6  12       40.53       28.88      2.20 o 
   1   6  12       84.87       48.38      3.28 o 
   2   6  12       39.86       48.81      2.77 o 
   3   6  12      313.37      333.85      8.97 o 
   4   6  12       84.04       72.66      3.63 o 
   5   6  12       89.71       68.01      3.62 o 
   6   6  12        0.08        0.96      1.17 o 
   7   6  12        2.72        4.69      2.09 o 
   8   6  12        0.31       -0.15      1.56 o 
  -5   7  12       11.30       11.74      3.71 o 
  -4   7  12       19.81       25.16      4.57 o 
  -3   7  12       73.42       73.54      6.41 o 
  -2   7  12       35.66       31.04      4.62 o 
  -1   7  12       62.22       76.60      6.13 o 
   0   7  12        9.62        8.24      1.48 o 
   1   7  12       31.93       20.59      3.58 o 
   2   7  12       20.64       21.57      2.08 o 
   3   7  12      164.41      126.15      9.19 o 
   4   7  12       82.92       90.07      4.02 o 
   5   7  12       19.15       16.95      2.18 o 
   6   7  12        0.53        0.45      1.46 o 
   7   7  12       29.42       39.60      4.29 o 
   8   7  12       55.99       57.14      5.30 o 
  -5   8  12        1.58        2.65      2.65 o 
  -4   8  12        8.43       11.69      3.56 o 
  -3   8  12       18.68       12.54      3.43 o 
  -2   8  12       70.16       77.13      6.46 o 
  -1   8  12       99.35       83.18      6.41 o 
   0   8  12       28.61       36.39      4.67 o 
   2   8  12      105.59      102.34      7.82 o 
   3   8  12      148.22      163.02      9.53 o 
   4   8  12       27.58       17.24      2.17 o 
   5   8  12        6.54        5.45      1.94 o 
   6   8  12       22.86       34.98      3.96 o 
   7   8  12       24.16       27.33      3.74 o 
   8   8  12        2.30        5.07      2.15 o 
  -4   9  12        4.27        3.23      2.35 o 
  -3   9  12        0.00        0.58      2.12 o 
  -2   9  12        3.73        3.76      2.27 o 
  -1   9  12        2.49        6.84      2.85 o 
   0   9  12       30.02       20.42      3.96 o 
   1   9  12       14.16       11.71      3.08 o 
   2   9  12       99.86      108.36      4.73 o 
   3   9  12      225.78      186.08      6.15 o 
   4   9  12        3.34        6.46      1.87 o 
   5   9  12       37.35       50.73      4.24 o 
   6   9  12        1.56        3.08      1.62 o 
   7   9  12        7.62        7.75      2.55 o 
   8   9  12        6.47        6.99      2.57 o 
  -3  10  12        4.76        7.27      2.98 o 
  -2  10  12        5.82        9.54      3.26 o 
  -1  10  12       52.92       48.51      5.83 o 
   0  10  12        4.90       10.85      3.23 o 
   1  10  12        6.60       10.25      2.95 o 
   2  10  12        9.21        6.17      1.50 o 
   3  10  12      115.03      150.54      7.34 o 
   4  10  12        5.74       15.47      2.78 o 
   5  10  12        6.98       12.39      2.62 o 
   6  10  12       14.08       12.75      2.93 o 
   7  10  12        3.50        5.00      2.20 o 
  -2  11  12        2.48        2.45      2.73 o 
  -1  11  12       36.41       44.19      5.60 o 
   0  11  12        0.59        2.85      2.42 o 
   1  11  12       10.67       13.73      3.38 o 
   2  11  12        0.12        1.79      1.46 o 
   3  11  12        0.12        1.34      1.41 o 
   4  11  12        2.05        0.66      1.36 o 
   5  11  12        5.15        4.97      2.07 o 
   6  11  12        2.47        4.37      1.99 o 
   0  12  12        5.13        9.51      3.21 o 
   2  12  12        2.73        0.50      1.41 o 
   3  12  12        1.32        1.79      1.72 o 
   4  12  12        0.22        1.89      1.74 o 
  -3  -5  13        1.47        1.98      1.26 o 
  -2  -5  13        5.40        3.79      1.79 o 
  -1  -5  13       17.09       20.64      3.36 o 
   0  -5  13       16.35       19.67      2.59 o 
   1  -5  13        3.68        1.16      1.49 o 
   2  -5  13       12.38       17.35      3.12 o 
  -4  -4  13       18.81       17.26      3.48 o 
  -3  -4  13       13.02       16.24      2.10 o 
  -2  -4  13       13.47       16.48      2.93 o 
  -1  -4  13        0.81        0.82      1.27 o 
   0  -4  13        1.75        1.88      3.15 o 
   1  -4  13        0.67        2.01      1.26 o 
   2  -4  13        3.51        5.81      1.70 o 
   3  -4  13        2.47        2.28      1.48 o 
  -5  -3  13       28.97       38.74      4.72 o 
  -4  -3  13       21.63       39.77      4.44 o 
  -3  -3  13       21.50       24.56      3.18 o 
  -2  -3  13       51.36       42.65      3.19 o 
  -1  -3  13       31.99       49.32      6.51 o 
   0  -3  13        5.33        4.91      2.03 o 
   1  -3  13       23.12       22.22      7.34 o 
   2  -3  13       57.65       52.56      3.64 o 
   3  -3  13       56.06       61.04      6.18 o 
   4  -3  13        0.02        2.67      1.44 o 
   5  -3  13       37.49       40.06      3.78 o 
  -5  -2  13        6.69        3.26      2.22 o 
  -4  -2  13        1.92        4.82      2.27 o 
  -3  -2  13      133.49      130.93      8.51 o 
  -2  -2  13       88.92       96.27      4.37 o 
  -1  -2  13      157.45      160.10      5.91 o 
   0  -2  13        5.00        2.08      1.60 o 
   1  -2  13       21.23       29.80      2.84 o 
   2  -2  13      154.31      178.86      7.55 o 
   3  -2  13       36.28       28.98      2.95 o 
   4  -2  13       28.62       33.95      3.27 o 
   5  -2  13        0.00        0.86      1.42 o 
   6  -2  13        3.78        4.66      1.74 o 
  -6  -1  13       57.69       49.37      5.02 o 
  -5  -1  13       15.02       19.69      3.46 o 
  -4  -1  13       39.83       41.59      5.20 o 
  -3  -1  13        2.97        5.22      2.80 o 
  -2  -1  13      233.60      246.04     11.99 o 
  -1  -1  13       52.85       39.51      2.98 o 
   0  -1  13       50.05       51.29      3.22 o 
   1  -1  13        4.53        4.74      1.42 o 
   2  -1  13        1.08       -0.08      1.04 o 
   3  -1  13       13.33       13.60      2.18 o 
   4  -1  13        1.16        4.20      1.56 o 
   5  -1  13       73.61       79.64      4.42 o 
   6  -1  13        1.33        0.31      1.25 o 
  -6   0  13       21.84       23.07      3.91 o 
  -5   0  13       12.21       12.47      2.24 o 
  -4   0  13      159.75      176.79      9.94 o 
  -3   0  13      130.47      122.81      8.00 o 
  -2   0  13      227.90      189.56      6.08 o 
  -1   0  13        3.83        6.77      1.45 o 
   0   0  13      105.86      114.73      4.65 o 
   1   0  13        1.54        2.03      1.15 o 
   2   0  13       56.26       60.23      3.55 o 
   3   0  13       58.64       58.48      3.50 o 
   4   0  13        4.20        7.55      1.77 o 
   5   0  13       38.92       27.60      2.91 o 
   6   0  13       12.35       16.35      2.51 o 
   7   0  13        1.56        0.40      1.13 o 
  -6   1  13        4.53        3.85      1.93 o 
  -5   1  13       32.53       36.34      5.17 o 
  -4   1  13      126.94      104.13      7.47 o 
  -3   1  13      307.57      281.28     13.20 o 
  -2   1  13      216.32      208.41     10.70 o 
  -1   1  13       23.03       23.04      3.94 o 
   0   1  13       15.04       14.45      1.90 o 
   1   1  13      336.54      317.99     10.97 o 
   2   1  13       51.37       34.69      2.83 o 
   3   1  13       11.06        6.05      1.62 o 
   4   1  13        7.95        4.72      1.46 o 
   5   1  13       83.29       90.74      6.65 o 
   6   1  13       35.45       35.11      3.28 o 
   7   1  13       10.00       12.34      2.29 o 
  -6   2  13       22.07       36.75      5.43 o 
  -5   2  13        0.10       -2.07      2.12 o 
  -4   2  13        1.65        0.15      2.22 o 
  -3   2  13      115.28      110.42      7.62 o 
  -2   2  13       51.50       52.42      5.43 o 
  -1   2  13       95.65       99.83      9.57 o 
   0   2  13       48.43       55.97      3.00 o 
   1   2  13      182.33      181.06      5.96 o 
   2   2  13       17.80       15.81      2.07 o 
   3   2  13       15.02       12.97      5.12 o 
   4   2  13       41.18       37.46      3.07 o 
   5   2  13        8.13        3.67      1.51 o 
   6   2  13        0.01        1.39      1.26 o 
   7   2  13      146.82      150.38      6.12 o 
   8   2  13       40.55       39.61      8.20 o 
  -6   3  13        6.24       10.04      3.53 o 
  -5   3  13        2.61        1.54      2.30 o 
  -4   3  13       38.31       41.89      5.43 o 
  -3   3  13       33.54       20.39      4.04 o 
  -2   3  13        0.94        1.59      1.99 o 
  -1   3  13        0.05        1.40      0.94 o 
   0   3  13        1.29        1.00      1.67 o 
   1   3  13        6.51        6.18      1.82 o 
   2   3  13       21.80       23.03      2.30 o 
   3   3  13      168.03      169.46     12.58 o 
   4   3  13       71.21       44.78      3.24 o 
   5   3  13        0.00        3.18      2.37 o 
   6   3  13        7.69       17.80      2.43 o 
   7   3  13       92.64       75.50      4.67 o 
   8   3  13        0.95       -0.57      1.24 o 
  -6   4  13        3.96        3.33      2.73 o 
  -5   4  13        1.20        4.32      2.68 o 
  -4   4  13       16.53       23.14      4.32 o 
  -3   4  13       30.96       34.17      4.82 o 
  -2   4  13        7.10       14.46      3.51 o 
  -1   4  13        0.11        0.15      1.92 o 
   0   4  13        0.39        0.61      0.96 o 
   1   4  13        8.15        7.07      1.87 o 
   2   4  13        3.81        2.00      1.08 o 
   3   4  13      372.87      335.79      9.83 o 
   4   4  13      101.45      108.23      5.80 o 
   5   4  13        1.37        6.13      1.52 o 
   6   4  13      101.60       93.54      4.56 o 
   7   4  13        6.12        7.64      4.08 o 
   8   4  13       12.70        7.87      1.98 o 
  -6   5  13        3.05        0.50      2.47 o 
  -5   5  13        0.56        2.85      2.60 o 
  -4   5  13      177.53      145.65      9.62 o 
  -3   5  13       32.42       35.64      5.12 o 
  -2   5  13       37.39       27.91      4.37 o 
  -1   5  13        3.37        2.32      2.02 o 
   0   5  13      129.80      137.00      5.12 o 
   1   5  13       38.35       49.44      4.98 o 
   2   5  13      112.12      103.57      4.90 o 
   3   5  13      229.69      228.60      7.10 o 
   4   5  13       24.13       21.79      2.41 o 
   5   5  13        7.08       11.12      1.90 o 
   6   5  13       63.14       58.27      3.64 o 
   7   5  13       11.11       15.19      3.94 o 
   8   5  13        0.76        0.38      1.67 o 
  -5   6  13       14.90       18.83      4.62 o 
  -4   6  13       94.95       92.42      7.47 o 
  -3   6  13       48.64       30.54      4.97 o 
  -2   6  13        8.22        4.74      2.78 o 
  -1   6  13       73.08       92.77      6.94 o 
   0   6  13        3.59        5.11      1.45 o 
   1   6  13        1.84        5.35      1.22 o 
   2   6  13       38.29       40.64      4.23 o 
   3   6  13       10.20        8.70      1.68 o 
   4   6  13        8.24       11.23      2.57 o 
   5   6  13       39.76       44.33      3.22 o 
   6   6  13       42.40       64.38      8.23 o 
   7   6  13       28.41       36.47      4.34 o 
   8   6  13       13.27       13.40      3.03 o 
  -5   7  13       14.73        9.11      3.66 o 
  -4   7  13        4.23        0.61      2.60 o 
  -3   7  13        0.77        0.40      1.84 o 
  -2   7  13       26.17       37.81      5.22 o 
  -1   7  13        0.96        2.32      1.97 o 
   0   7  13       48.71       33.14      4.57 o 
   2   7  13       28.30       24.99      2.34 o 
   3   7  13        2.17        0.64      1.65 o 
   4   7  13       42.65       41.81      3.05 o 
   5   7  13       80.14       89.32      8.47 o 
   6   7  13       45.50       31.85      3.89 o 
   7   7  13        2.04        0.18      1.51 o 
   8   7  13        6.56        6.51      2.25 o 
  -4   8  13        2.50        1.69      2.12 o 
  -3   8  13       25.41       27.03      4.85 o 
  -2   8  13        3.34        3.00      2.15 o 
  -1   8  13       64.85       64.03      5.83 o 
   0   8  13       74.63       87.52      6.61 o 
   1   8  13      192.54      160.97      9.04 o 
   2   8  13      208.09      225.99      6.97 o 
   3   8  13        0.51        0.98      1.05 o 
   4   8  13       23.55       30.06      4.72 o 
   5   8  13       10.07       12.27      2.62 o 
   6   8  13        7.22        5.33      1.92 o 
   7   8  13       11.53       12.44      2.85 o 
  -3   9  13       15.25       15.22      4.01 o 
  -2   9  13        8.87        4.01      2.42 o 
  -1   9  13        0.28        1.92      2.32 o 
   0   9  13        3.86        8.71      2.80 o 
   1   9  13       16.35       20.09      8.42 o 
   2   9  13      127.37      119.20      4.78 o 
   3   9  13       20.94       16.46      2.13 o 
   4   9  13       34.57       40.68      4.09 o 
   5   9  13       14.37       13.07      2.70 o 
   6   9  13       10.36       11.66      2.75 o 
   7   9  13        1.17        2.42      1.67 o 
  -2  10  13       12.74       16.05      4.06 o 
  -1  10  13        9.96        9.14      3.08 o 
   0  10  13       29.61       51.89      5.80 o 
   1  10  13       24.44       21.35      3.96 o 
   2  10  13        0.14        2.89      1.21 o 
   3  10  13       22.87       26.98      3.53 o 
   4  10  13       25.18       15.09      2.88 o 
   5  10  13       33.18       27.84      3.68 o 
   6  10  13       11.00       10.12      2.60 o 
  -1  11  13        0.12        1.51      2.47 o 
   0  11  13        6.62        6.08      2.75 o 
   1  11  13       12.15        9.34      3.15 o 
   2  11  13       12.71       23.57      3.23 o 
   3  11  13        0.51        1.21      1.46 o 
   4  11  13       18.93       20.27      3.33 o 
   5  11  13       18.03       10.65      2.50 o 
   3  12  13       15.92       23.02      3.51 o 
  -2  -4  14       42.43       43.36      4.37 o 
  -1  -4  14        5.69        5.32      1.69 o 
   0  -4  14        6.32        9.33      1.97 o 
   1  -4  14       17.08       31.35      3.29 o 
   2  -4  14        1.58        0.34      1.42 o 
  -2  -3  14       28.34       31.46      2.97 o 
  -1  -3  14       73.64       79.27      6.09 o 
   0  -3  14        0.00        0.47      1.19 o 
   1  -3  14        7.62        8.14      1.95 o 
   2  -3  14       28.08       36.65      3.43 o 
   3  -3  14       16.31       15.54      2.55 o 
   4  -3  14       12.03        9.03      2.14 o 
  -3  -2  14       23.21       25.67      4.74 o 
  -2  -2  14       21.21       21.31      2.49 o 
  -1  -2  14        5.97       10.91      1.97 o 
   0  -2  14        3.76       10.28      1.96 o 
   1  -2  14        0.36        0.19      1.18 o 
   2  -2  14       20.49       24.82      2.82 o 
   3  -2  14        9.17        6.85      1.85 o 
   4  -2  14       36.73       39.82      3.68 o 
   5  -2  14        5.46        6.74      2.01 o 
  -4  -1  14       25.15       27.96      4.80 o 
  -3  -1  14       45.24       48.38      5.68 o 
  -2  -1  14       92.67       75.18      4.74 o 
  -1  -1  14       42.50       45.68      3.16 o 
   0  -1  14       19.79       18.14      2.25 o 
   1  -1  14        3.34        1.69      1.14 o 
   2  -1  14        4.12        1.98      1.28 o 
   3  -1  14       94.93      109.08      5.07 o 
   4  -1  14        3.76        5.37      1.59 o 
   5  -1  14        0.15       -0.17      1.13 o 
  -5   0  14        0.76        3.38      2.88 o 
  -4   0  14       29.81       16.63      3.86 o 
  -3   0  14       15.78       15.47      3.79 o 
  -2   0  14        0.86        1.84      2.25 o 
  -1   0  14       66.15       72.21      3.68 o 
   0   0  14      164.93      149.66      5.68 o 
   1   0  14       79.83      113.88      4.91 o 
   2   0  14       70.64       72.62      8.37 o 
   3   0  14        0.21        1.32      1.27 o 
   4   0  14      105.93      109.02      5.14 o 
   5   0  14       27.92       34.71      3.32 o 
   6   0  14        7.49        8.32      2.04 o 
  -5   1  14        0.33        3.91      2.68 o 
  -4   1  14       44.44       48.15      5.75 o 
  -3   1  14      181.45      196.35     10.90 o 
  -2   1  14       11.90       13.91      3.58 o 
  -1   1  14      125.88      125.66      8.38 o 
   0   1  14      236.81      225.50      7.11 o 
   1   1  14        1.34       -0.98      0.98 o 
   2   1  14        4.76        2.53      1.21 o 
   3   1  14       39.90       36.88      4.14 o 
   4   1  14      182.94      192.49      6.96 o 
   5   1  14       16.61       20.71      2.68 o 
   6   1  14        0.18       -1.17      2.94 o 
   7   1  14       20.54       28.18      3.25 o 
  -5   2  14        8.84       11.05      3.46 o 
  -4   2  14       83.08       90.70      7.32 o 
  -3   2  14       27.43       30.74      4.92 o 
  -2   2  14       14.87       21.58      4.16 o 
  -1   2  14        1.05        2.23      1.09 o 
   0   2  14       11.80       15.56      1.94 o 
   1   2  14        4.79        1.30      1.35 o 
   2   2  14       45.30       34.56      2.91 o 
   3   2  14       84.54       95.05      4.46 o 
   4   2  14       17.57       11.90      1.99 o 
   5   2  14        0.37        0.60      1.19 o 
   6   2  14        5.95        2.81      2.26 o 
   7   2  14       24.92       27.96      3.13 o 
  -5   3  14        1.05       -0.15      2.50 o 
  -4   3  14       25.05       22.36      4.52 o 
  -3   3  14       17.40       19.05      4.11 o 
  -2   3  14       39.63       45.23      5.38 o 
  -1   3  14       36.65       33.49      4.85 o 
   0   3  14        0.56       -0.62      0.62 o 
   1   3  14        8.13        6.35      1.48 o 
   2   3  14      230.30      254.41      7.74 o 
   3   3  14        2.95        0.30      1.11 o 
   4   3  14        1.42        0.90      1.12 o 
   5   3  14        0.65        1.69      1.26 o 
   6   3  14        4.74        4.38      1.60 o 
   7   3  14        0.80        1.00      1.35 o 
  -5   4  14        0.85        1.92      2.73 o 
  -4   4  14       24.05       29.68      4.92 o 
  -3   4  14       29.00       25.19      4.62 o 
  -2   4  14        0.25        1.19      2.09 o 
  -1   4  14       50.16       44.04      5.22 o 
   0   4  14        4.27        3.93      1.18 o 
   1   4  14      221.76      222.19      6.83 o 
   2   4  14      135.17       99.88      4.29 o 
   3   4  14       88.75       91.07      5.26 o 
   4   4  14       22.91       21.87      2.48 o 
   5   4  14        0.00        1.46      1.18 o 
   6   4  14        2.77        4.16      1.57 o 
   7   4  14        0.98        0.73      1.26 o 
  -5   5  14        5.75        2.55      2.85 o 
  -4   5  14        9.42       10.95      3.96 o 
  -3   5  14        1.37       -0.78      2.20 o 
  -2   5  14       93.10       95.47      7.29 o 
  -1   5  14      274.96      267.90     12.92 o 
   0   5  14       45.88       51.98      2.92 o 
   1   5  14      308.10      277.39      8.00 o 
   2   5  14       22.03       24.46      2.54 o 
   3   5  14       41.57       32.30      2.79 o 
   4   5  14       10.84        4.00      1.37 o 
   5   5  14        4.93        8.45      1.77 o 
   6   5  14       10.47        9.91      1.89 o 
   7   5  14       35.80       36.95      3.35 o 
  -5   6  14        1.44       -0.63      2.65 o 
  -4   6  14       16.68       20.62      4.57 o 
  -3   6  14        1.50        0.40      2.25 o 
  -2   6  14      111.31       88.23      7.12 o 
  -1   6  14      168.89      166.32      9.79 o 
   0   6  14       42.95       33.39      4.69 o 
   1   6  14       86.59       76.42      9.06 o 
   2   6  14       11.91       11.29      2.21 o 
   3   6  14       18.04       29.01      3.34 o 
   4   6  14        0.03        1.85      1.22 o 
   5   6  14       73.95       69.31      3.86 o 
   6   6  14       16.06       14.00      2.20 o 
   7   6  14       22.53       31.47      4.19 o 
  -4   7  14       18.82       21.20      4.74 o 
  -3   7  14        0.07       -1.72      1.97 o 
  -2   7  14        2.60        6.11      2.85 o 
  -1   7  14        2.28        2.52      2.25 o 
   0   7  14        0.12       -1.46      1.89 o 
   1   7  14       29.87       29.05      4.34 o 
   2   7  14        3.02        8.35      1.60 o 
   3   7  14        2.15        0.66      1.05 o 
   4   7  14       34.92       40.79      3.18 o 
   5   7  14       48.41       34.12      3.07 o 
   6   7  14        1.39        0.25      1.46 o 
   7   7  14        8.94       15.98      3.15 o 
  -3   8  14        7.70        7.45      3.21 o 
  -2   8  14        1.50        4.92      2.78 o 
  -1   8  14        1.07        5.25      2.75 o 
   0   8  14       82.84       92.27      7.02 o 
   1   8  14       22.20       26.87     11.86 o 
   2   8  14        1.11        0.10      1.53 o 
   3   8  14       33.56       36.32      2.93 o 
   4   8  14        2.35        0.08      1.48 o 
   5   8  14        4.67        3.84      1.59 o 
   6   8  14        2.62        8.10      2.20 o 
   7   8  14        6.50       11.91      2.75 o 
  -3   9  14        7.58        7.19      3.13 o 
  -2   9  14       21.90       30.31      5.25 o 
  -1   9  14        9.00       12.82      3.48 o 
   0   9  14      121.00      112.94      8.00 o 
   1   9  14        6.60        9.14      3.15 o 
   2   9  14       45.60       47.04      3.09 o 
   3   9  14       66.62       45.14      3.27 o 
   4   9  14        7.64        3.46      1.64 o 
   5   9  14        2.40        0.33      1.24 o 
   6   9  14        1.41        4.49      1.89 o 
  -2  10  14        3.11       -0.76      2.30 o 
  -1  10  14        0.13       -1.19      2.30 o 
   0  10  14       34.08       39.62      5.50 o 
   1  10  14        3.05        0.81      2.17 o 
   2  10  14       10.23       14.06      5.39 o 
   3  10  14        0.83        2.26      1.22 o 
   4  10  14      102.81      113.32      6.64 o 
   5  10  14       61.40       65.39      5.17 o 
   6  10  14        4.35        8.33      2.55 o 
   0  11  14        6.69        5.45      2.88 o 
   1  11  14        2.36        1.74      2.27 o 
   3  11  14       23.10       25.44      3.56 o 
   4  11  14       43.03       48.13      4.85 o 
   5  11  14       29.64       31.77      4.29 o 
  -2  -3  15        0.04        2.52      1.77 o 
  -1  -3  15        6.27        7.33      1.91 o 
   0  -3  15        5.40        6.71      1.84 o 
   1  -3  15       62.98       71.61      9.02 o 
   2  -3  15        6.13        5.92      3.32 o 
  -3  -2  15        0.63       -0.18      2.78 o 
  -2  -2  15       18.71       19.74      2.55 o 
  -1  -2  15        7.17        4.05      1.60 o 
   0  -2  15       18.35       29.66      3.05 o 
   1  -2  15        0.28        2.85      1.45 o 
   2  -2  15       38.03       37.58      3.46 o 
   3  -2  15       11.20       10.83      2.23 o 
  -3  -1  15       16.02       31.09      5.10 o 
  -2  -1  15       21.56       33.04      5.38 o 
  -1  -1  15       57.42       48.63      3.65 o 
   0  -1  15       16.66       11.21      2.10 o 
   1  -1  15       71.78       69.46      4.44 o 
   2  -1  15       14.29        8.98      1.91 o 
   3  -1  15        6.16        8.28      2.76 o 
   4  -1  15        3.67        2.70      1.66 o 
  -4   0  15       18.56       21.25      4.27 o 
  -3   0  15        2.90        8.53      3.28 o 
  -2   0  15       57.96       45.60      5.80 o 
  -1   0  15      246.47      269.01      8.34 o 
   0   0  15       37.61       38.91      3.19 o 
   1   0  15      152.43      152.95      7.84 o 
   2   0  15        0.78        0.81      1.22 o 
   3   0  15        3.52        3.74      1.52 o 
   4   0  15       10.43        7.21      1.96 o 
   5   0  15       11.32       20.87      2.75 o 
  -5   1  15       20.11       24.76      5.00 o 
  -4   1  15        3.68       13.60      3.89 o 
  -3   1  15       35.90       47.42      5.83 o 
  -2   1  15        0.31        0.96      2.55 o 
  -1   1  15      134.24      135.96      8.86 o 
   0   1  15       14.36       13.22      5.21 o 
   1   1  15       88.81       81.55      4.47 o 
   2   1  15        2.52        2.68      1.26 o 
   3   1  15        1.75        1.65      1.19 o 
   4   1  15        0.03        0.87      1.28 o 
   5   1  15        0.76       -0.20      1.67 o 
   6   1  15        6.88        8.57      2.05 o 
  -5   2  15        0.05        5.70      3.21 o 
  -4   2  15        7.69        5.02      3.03 o 
  -3   2  15        1.50        7.24      2.95 o 
  -2   2  15        0.77        0.66      2.15 o 
  -1   2  15        1.87        1.79      2.50 o 
   0   2  15        0.48       -0.36      0.94 o 
   1   2  15       50.68       48.51      3.25 o 
   2   2  15        0.92        2.05      1.33 o 
   3   2  15        5.95        2.66      1.36 o 
   4   2  15       15.27       14.56      2.23 o 
   5   2  15        1.31        2.89      1.42 o 
   6   2  15        4.66        3.83      1.69 o 
  -5   3  15        3.02        3.84      3.18 o 
  -4   3  15        8.48        8.28      3.48 o 
  -3   3  15       11.90        8.81      3.48 o 
  -2   3  15        0.44        0.10      2.22 o 
  -1   3  15       79.97       88.71      7.17 o 
   0   3  15        6.32        8.19      4.15 o 
   1   3  15        2.31        1.75      1.18 o 
   2   3  15       10.40        9.22      1.77 o 
   3   3  15        9.67        6.00      1.59 o 
   4   3  15       14.54       15.04      2.35 o 
   5   3  15        1.96        1.50      1.29 o 
   6   3  15       14.09       30.63      3.19 o 
   7   3  15       10.80       18.38      2.79 o 
  -4   4  15        0.03       -2.32      2.32 o 
  -3   4  15        3.55        4.85      2.83 o 
  -2   4  15       46.64       49.11      5.93 o 
  -1   4  15       13.60        9.01      3.08 o 
   0   4  15        1.39        3.53      1.22 o 
   1   4  15        0.30        1.97      1.18 o 
   2   4  15        6.17        9.41      1.78 o 
   3   4  15       58.44       61.82      5.03 o 
   4   4  15        0.16        2.17      1.22 o 
   5   4  15       33.99       27.78      2.95 o 
   6   4  15        4.49        4.51      1.56 o 
   7   4  15        8.68       10.70      2.69 o 
  -4   5  15       18.42       24.56      4.87 o 
  -3   5  15        0.26       -2.20      2.27 o 
  -2   5  15       83.42       69.93      6.61 o 
  -1   5  15       12.69       10.90      3.33 o 
   0   5  15        2.37        3.71      2.70 o 
   1   5  15        7.38        7.92      2.01 o 
   2   5  15       69.91       67.73      3.68 o 
   3   5  15        7.10        6.27      1.61 o 
   4   5  15       34.60       35.86      3.14 o 
   5   5  15       29.85       31.24      3.08 o 
   6   5  15        6.57       11.10      3.02 o 
   7   5  15        3.13        3.82      1.62 o 
  -4   6  15        1.38        1.59      2.60 o 
  -3   6  15        0.46        0.93      2.55 o 
  -2   6  15        8.27       16.33      3.99 o 
  -1   6  15       31.48       44.39      5.53 o 
   0   6  15       13.74        7.55      2.80 o 
   1   6  15      209.55      143.68      6.59 o 
   2   6  15      138.51      111.02      6.66 o 
   3   6  15        1.01        0.66      0.98 o 
   4   6  15       43.81       42.66      3.30 o 
   5   6  15        4.47        8.63      1.96 o 
   6   6  15        2.19        5.21      1.59 o 
   7   6  15        1.00       -1.19      1.19 o 
  -3   7  15        0.26        0.78      2.75 o 
  -2   7  15       18.47       21.78      4.37 o 
  -1   7  15       17.78       27.46      4.72 o 
   0   7  15       38.83       29.23      4.80 o 
   1   7  15       24.42       20.14      3.96 o 
   2   7  15       16.47       24.11      2.57 o 
   3   7  15        2.80        0.47      1.99 o 
   4   7  15       28.51       38.73      6.52 o 
   5   7  15        1.28        4.68      1.54 o 
   6   7  15       18.13       16.18      3.10 o 
   7   7  15        2.32        5.55      2.12 o 
  -3   8  15        8.55        8.53      3.21 o 
  -2   8  15       13.49       14.06      3.58 o 
  -1   8  15       21.58       19.86      4.14 o 
   0   8  15        2.21        4.09      2.68 o 
   1   8  15        5.09        9.92      3.21 o 
   2   8  15       11.87       14.11      2.06 o 
   3   8  15        0.05        3.16      1.96 o 
   4   8  15        0.08        0.23      1.13 o 
   5   8  15       34.26       38.86      3.32 o 
   6   8  15        9.75       11.94      2.78 o 
  -2   9  15        0.67        0.48      2.42 o 
  -1   9  15        0.01        0.98      2.35 o 
   0   9  15        2.55        4.01      2.50 o 
   1   9  15       18.43       12.97      3.63 o 
   2   9  15        6.08       10.44      1.97 o 
   3   9  15        2.90        2.45      1.32 o 
   4   9  15      176.47      166.53      6.36 o 
   5   9  15        6.77        4.16      2.02 o 
   6   9  15        1.93        0.86      1.64 o 
  -1  10  15       11.07       12.85      3.63 o 
   0  10  15        0.05        0.71      2.32 o 
   1  10  15        3.18        8.05      3.13 o 
   2  10  15       20.47       21.94      5.24 o 
   3  10  15       40.15       49.45      3.39 o 
   4  10  15       84.81       94.16      6.16 o 
   5  10  15        0.63        1.74      1.72 o 
   2  11  15        5.88       16.18      3.53 o 
   3  11  15       30.44       26.47      3.61 o 
  -1  -2  16        1.17        3.43      3.41 o 
   0  -2  16        2.66        2.88      1.52 o 
   1  -2  16        0.22       -0.22      1.27 o 
  -2  -1  16        1.20        5.20      3.36 o 
  -1  -1  16        7.80        8.37      3.00 o 
   0  -1  16        3.39        4.86      1.60 o 
   1  -1  16        5.55        6.48      2.70 o 
   2  -1  16        6.25        8.49      1.96 o 
   3  -1  16       13.73       17.74      2.74 o 
  -3   0  16       31.62       33.77      5.53 o 
  -2   0  16       23.93       20.87      4.47 o 
  -1   0  16        2.53        5.34      1.55 o 
   0   0  16       25.71       25.21      2.78 o 
   1   0  16       10.16        9.13      3.52 o 
   2   0  16       17.52       19.09      2.68 o 
   3   0  16        1.02        0.32      1.44 o 
   4   0  16       36.11       35.26      3.55 o 
  -3   1  16       15.68       16.51      4.29 o 
  -2   1  16        5.36        5.02      3.08 o 
  -1   1  16        9.95       13.48      3.84 o 
   0   1  16      181.07      203.71      7.14 o 
   1   1  16        2.29        8.04      2.21 o 
   2   1  16       12.29       12.27      2.23 o 
   3   1  16       13.54       12.30      2.24 o 
   4   1  16        9.01        9.48      2.08 o 
   5   1  16        0.01        0.51      3.15 o 
  -4   2  16        0.01       -2.37      2.37 o 
  -3   2  16        7.80       15.72      4.24 o 
  -2   2  16        1.98        3.18      2.65 o 
  -1   2  16       37.93       44.62      5.96 o 
   0   2  16      161.02      135.46      5.43 o 
   1   2  16        0.00       -1.14      1.14 o 
   2   2  16        5.04        3.49      1.46 o 
   3   2  16       12.35       20.37      4.53 o 
   4   2  16        1.44        4.16      1.61 o 
   5   2  16        0.01        0.78      1.35 o 
  -4   3  16       16.29       25.39      5.22 o 
  -3   3  16        4.33        5.88      3.26 o 
  -2   3  16        1.41        1.92      2.75 o 
  -1   3  16        9.60        5.80      3.10 o 
   0   3  16       95.48       75.74     17.48 o 
   1   3  16       38.54       45.11      3.18 o 
   2   3  16        6.80        8.60      2.46 o 
   3   3  16        0.71        3.81      1.41 o 
   4   3  16       37.83       47.99      3.76 o 
   5   3  16        2.01        2.65      1.45 o 
   6   3  16        0.01        1.35      1.41 o 
  -4   4  16       15.91       24.93      5.35 o 
  -3   4  16        0.02       -0.98      2.70 o 
  -2   4  16       28.85       31.55      5.27 o 
  -1   4  16        6.66        3.61      3.00 o 
   0   4  16       35.31       35.99      5.20 o 
   1   4  16       15.79       16.31      2.20 o 
   2   4  16       10.18        6.31      1.55 o 
   3   4  16        0.03        0.12      1.40 o 
   4   4  16       71.98       70.60      4.15 o 
   5   4  16        1.96        4.91      1.75 o 
   6   4  16        2.23        1.99      1.49 o 
  -3   5  16       14.05       15.93      4.54 o 
  -2   5  16        8.59        8.71      3.43 o 
  -1   5  16      117.48      117.63      8.58 o 
   0   5  16       91.40       94.59      7.52 o 
   1   5  16       20.79       21.51      2.43 o 
   2   5  16        0.01       -1.10      1.35 o 
   3   5  16       32.21       34.51      3.14 o 
   4   5  16        9.10       15.11      2.31 o 
   5   5  16        6.52       13.55      2.31 o 
   6   5  16       13.04       15.21      2.46 o 
  -3   6  16        0.93       -1.87      2.52 o 
  -2   6  16        2.77        3.89      2.90 o 
  -1   6  16       24.84       31.24      5.15 o 
   0   6  16        4.12        2.17      2.70 o 
   1   6  16        7.56        3.79      1.28 o 
   2   6  16        0.01        0.74      1.15 o 
   3   6  16       37.39       30.65      2.95 o 
   4   6  16        1.55        7.35      2.02 o 
   5   6  16        0.09        1.66      1.23 o 
   6   6  16        3.84        6.08      1.74 o 
  -2   7  16       55.99       62.61      6.99 o 
  -1   7  16        0.08        1.62      2.37 o 
   0   7  16       14.39       19.51      4.04 o 
   1   7  16       18.47       22.39      4.47 o 
   2   7  16       15.40       12.84      2.09 o 
   3   7  16        0.05        0.57      1.17 o 
   4   7  16        4.49        9.21      2.35 o 
   5   7  16        0.02        2.16      2.17 o 
   6   7  16        7.60        7.99      2.00 o 
  -2   8  16      130.64      123.29      9.31 o 
  -1   8  16        3.77        1.19      2.50 o 
   0   8  16        6.33        7.29      3.23 o 
   1   8  16       39.11       35.84      5.38 o 
   2   8  16       41.61       42.67      3.26 o 
   3   8  16       18.03       22.42      2.64 o 
   4   8  16        0.91        0.75      1.23 o 
   5   8  16        4.34        3.25      1.75 o 
  -1   9  16        4.05        3.31      2.65 o 
   0   9  16        9.82        7.82      3.10 o 
   1   9  16        2.88        3.61      2.45 o 
   2   9  16        0.68        0.19      1.84 o 
   3   9  16       16.03       20.06      2.76 o 
   4   9  16       15.18       19.79      2.64 o 
   5   9  16       15.54       21.70      3.53 o 
   1  10  16        0.00        0.56      2.27 o 
   2  10  16       32.47       31.12      5.02 o 
   3  10  16        0.41       -0.78      2.56 o 
  -1   0  17        0.01       -1.29      2.45 o 
   0   0  17        9.37        5.71      1.92 o 
   1   0  17        0.07        0.74      1.39 o 
   2   0  17        0.76        2.35      4.45 o 
  -2   1  17        0.01       -2.55      2.55 o 
  -1   1  17        3.52        6.06      3.23 o 
   0   1  17        6.62        7.39      1.87 o 
   1   1  17       76.57       66.32      6.44 o 
   2   1  17       17.62       23.70      2.94 o 
   3   1  17        3.47        2.23      1.46 o 
  -2   2  17        0.64       -0.18      2.68 o 
  -1   2  17        8.00        3.79      3.05 o 
   0   2  17       23.08       30.80      3.01 o 
   1   2  17      166.72      182.76      8.91 o 
   2   2  17       11.84        9.77      2.33 o 
   3   2  17       23.93       21.75      2.80 o 
   4   2  17        4.58        5.30      3.04 o 
  -3   3  17       59.41       74.25      7.82 o 
  -2   3  17        4.20        7.27      3.33 o 
  -1   3  17       14.66       21.25      4.82 o 
   0   3  17       16.73       10.04      3.71 o 
   1   3  17        9.79        6.86      3.53 o 
   2   3  17       12.05        8.40      1.96 o 
   3   3  17       27.74       31.96      4.38 o 
   4   3  17        1.41        3.32      1.63 o 
   5   3  17        0.90        3.93      1.64 o 
  -2   4  17        1.64       -2.22      2.22 o 
  -1   4  17        8.14        3.71      2.90 o 
   0   4  17        1.54       -0.76      2.30 o 
   1   4  17        2.02        2.38      1.28 o 
   2   4  17       32.78       39.76      5.80 o 
   3   4  17        6.10        9.56      2.09 o 
   4   4  17        2.38        5.15      1.71 o 
   5   4  17        0.80        0.59      1.54 o 
  -2   5  17        4.22        5.83      3.38 o 
  -1   5  17        4.15        2.57      2.83 o 
   0   5  17        6.65       10.52      3.51 o 
   1   5  17        0.84        3.10      1.28 o 
   2   5  17       12.68       17.66      2.41 o 
   3   5  17        1.03        2.75      1.41 o 
   4   5  17        4.59        6.96      1.85 o 
   5   5  17       18.19       22.79      2.84 o 
  -2   6  17       41.20       35.66      5.91 o 
  -1   6  17       30.31       33.01      5.45 o 
   0   6  17        2.65        1.99      2.55 o 
   1   6  17        1.40        1.36      2.42 o 
   2   6  17        2.23        1.27      2.36 o 
   3   6  17        4.12        6.03      1.64 o 
   4   6  17        0.86        1.65      1.49 o 
   5   6  17       12.95       10.95      2.06 o 
  -1   7  17       27.32       22.49      4.57 o 
   0   7  17        0.01        0.10      2.32 o 
   1   7  17       10.53        9.92      3.48 o 
   2   7  17        3.74        2.68      1.23 o 
   3   7  17        0.11        1.08      1.80 o 
   4   7  17        3.71        7.77      2.55 o 
   5   7  17        0.00        1.19      2.51 o 
   0   8  17        4.49        6.74      2.98 o 
   1   8  17       15.61       16.83      4.37 o 
   2   8  17        0.09       -0.64      1.92 o 
   3   8  17       22.05       33.10      3.15 o 
   4   8  17        8.20        7.37      1.85 o 
   1   9  17        3.72        2.04      2.62 o 
   2   9  17        3.00        4.59      3.05 o 
   3   9  17        8.03        6.68      1.80 o 
   0   2  18        1.64        0.35      3.00 o 
   1   2  18        0.16        0.17      1.39 o 
   2   2  18       97.40      108.94      9.05 o 
  -1   3  18        0.05        0.20      2.95 o 
   0   3  18        0.62        0.88      2.93 o 
   1   3  18       36.06       36.05      3.37 o 
   2   3  18       74.77       74.67      4.41 o 
   3   3  18        0.33        1.62      1.27 o 
  -1   4  18        1.11       -0.20      2.98 o 
   0   4  18       12.97       21.93      5.07 o 
   1   4  18        6.33        8.26      1.81 o 
   2   4  18       30.40       29.47      3.14 o 
   3   4  18        1.92        2.10      1.50 o 
  -1   5  18        0.34       -2.62      2.78 o 
   0   5  18        1.09       -0.81      2.35 o 
   1   5  18        0.14        0.43      2.09 o 
   2   5  18       12.07       17.49      2.49 o 
   3   5  18        2.64        1.94      2.32 o 
   0   6  18        6.91        7.14      3.26 o 
   1   6  18       10.35       11.13      3.48 o 
   2   6  18        9.05       10.95      2.03 o 
   3   6  18        0.63        1.06      1.41 o 
   1   7  18       16.33       16.63      4.01 o 
   2   7  18        3.28        0.23      1.14 o 
   3   7  18        0.20        0.74      1.68 o 
                                                 
